# Supplementary material for: Mapping the gene network landscape of Alzheimer’s disease through integrating genomics and transcriptomics
Source: PLoS Comput Biol. 2022 Feb 25;18(2):e1009903. doi: 10.1371/journal.pcbi.1009903 (PMC8906581; doi:10.1371/journal.pcbi.1009903)
Supplement: S1 Data — Supplementary Tables: Table A: Annotation of genes in the AD disease module. Table B: Functional annotation of the genes in the AD disease module. Table C: Genes in the hierarchical network. Table D: GWAS-identified significant genes that are not in the STRING interactome. (XLSX) [file pcbi.1009903.s002.xlsx]

## Sheet: Table_A_AD_module_gene_Annotat
Gene	Partition/Cluster	Pproximity_zscore	Seed_gene	Proximity_gene	second_GWAS_gene	Cortex_RNASeq_EffectDirection	Cortex_RNASeq_Beta	Cortex_RNASeq_qValue	AGORA_Target_Choice_Justification	AGORA_Predicted_Therapeutic_Direction
INPPL1	1	2.47716	0	1		UpInAD	0.685005	4.64e-06	Additional Immune	Antagonism predicted to reduce disease progression
TNS1	1	2.06177	0	1		UpInAD	0.78335	5.8e-06
FLT1	1	2.00301	0	1		UpInAD	1.3872	9.05e-06
MICA	1	2.22929	0	1		UpInAD	0.75276	0.000102359
FER	1	2.92665	0	1		UpInAD	0.297089	0.000181563
SH3GLB2	1	2.735	0	1		DownInAD	-0.290606	0.000328041	SH3GLB2 was identified as a potential driver protein based on protein coexpression analysis of the BLSA cohort(s). SH3GLB2 has decreased abundance in AD across the examined cohorts.	Agonism predicted to reduce disease progression.
PIK3CA	1	2.40015	0	1		UpInAD	0.251116	0.000489941	AD atlas shows significant protein-protein interactions with other targets. The gene is associated with PCs and bile acids that are associated with AD endophenotypes, as well as amyloid imaging. Phosphoinositide-3-kinase (PI3K) that phosphorylates PtdIns (Phosphatidylinositol), PtdIns4P (Phosphatidylinositol 4-phosphate) and PtdIns(4,5)P2 (Phosphatidylinositol 4,5-bisphosphate) to generate phosph…	Agonism predicted to reduce disease progression.
DOK1	1	2.93346	0	1		UpInAD	0.432148	0.00123536
INPP5D	1	7.23972	1	0	YES	UpInAD	0.62381	0.00141338	A key regulator of inhibitory immune signaling. Druggable. Implicated by genetics in AD.	Antagonism predicted to reduce disease progression.
FCGR2B	1	2.17281	0	1		UpInAD	1.32665	0.00141605
FCER1G	1	4.9449	1	0		UpInAD	0.924828	0.00205584
CLEC4D	1	4.34898	0	1		UpInAD	1.34328	0.00231548
APBB3	1	2.87671	0	1		DownInAD	-0.247595	0.00301909
SSFA2	1	3.08678	0	1		UpInAD	0.36128	0.00484492
LY75	1	2.3087	0	1		UpInAD	0.569308	0.00676945
SELP	1	2.66676	0	1		UpInAD	0.941171	0.00704752
CD68	1	2.05124	0	1		UpInAD	0.572562	0.00827125
HCLS1	1	2.01018	0	1		UpInAD	0.65889	0.0126193
FGFBP3	1	2.60261	0	1		DownInAD	-0.307305	0.0168605
PRSS3	1	2.32611	0	1		DownInAD	-0.501904	0.0179232
TREM2	1	5.10442	1	0	YES	UpInAD	0.65034	0.0180521	Partial loss of TREM2 function is implicated as a genetic risk for AD. Restoring TREM2 function is a logical approach to treat AD.	Agonism predicted to reduce disease progression.
ULBP2	1	3.68917	0	1		DownInAD	-0.50038	0.0215465
FGFBP1	1	2.40033	0	1		DownInAD	-0.373926	0.0316694
PIK3R1	1	2.72545	0	1		DownInAD	-0.14715	0.0319194
MS4A5	1	5.81076	0	1	YES	DownInAD	-0.342545	0.0325739
FLT3LG	1	2.06595	0	1		UpInAD	0.250756	0.0433608
ITGAX	1	6.33288	1	0		UpInAD	0.416993	0.059905
CLEC4E	1	2.45989	0	1		UpInAD	0.789181	0.0641283
ITGAM	1	2.17895	0	1		UpInAD	0.388798	0.0769085
GAB3	1	3.12495	0	1		UpInAD	0.278181	0.0793539
LAIR1	1	6.06698	0	1		UpInAD	0.420473	0.0875998
GIGYF2	1	4.2978	0	1	YES	UpInAD	0.0990464	0.0930517
FGF22	1	5.57072	1	0	YES	DownInAD	-0.188682	0.0997395
FCER1A	1	3.61064	0	1		UpInAD	0.889069	0.100036
C5orf20	1	2.25574	0	1		DownInAD	-0.553496	0.103373
SIT1	1	3.04205	0	1		UpInAD	0.52017	0.117318
RAET1E	1	2.0413	0	1		UpInAD	0.348725	0.121448
SEMA6D	1	2.4045	0	1		UpInAD	0.222445	0.122124
TREM1	1	4.13961	0	1	YES	UpInAD	0.634894	0.144423
PILRA	1	6.93595	1	0	YES	UpInAD	0.270996	0.145708
PILRB	1	6.40273	1	0	YES	UpInAD	0.231879	0.146449
MS4A2	1	6.53416	1	0	YES	DownInAD	-0.279153	0.16863	AD atlas shows overlapping associations of AD (genome-wide significant) and branched-chain amino acids (valine and isoleucine) that in ADNI are associated with AD endophenotypes. This gene encodes a high affinity receptor that binds to the Fc region of immunoglobulins epsilon. Aggregation of FCER1 by multivalent antigens is required for the full mast cell response, including the release of prefor…	Unknown.
IL3	1	2.37618	0	1		DownInAD	-0.260228	0.187794
HCST	1	3.02492	0	1		UpInAD	0.301102	0.195855
GIGYF1	1	8.24203	1	0	YES	UpInAD	0.115022	0.200324
ULBP1	1	3.26426	0	1		DownInAD	-0.434235	0.210391
CD33	1	6.87517	1	0		UpInAD	0.297609	0.217808	Additional Immune	Antagonism predicted to reduce disease progression
CLEC4C	1	2.89716	0	1		DownInAD	-0.225302	0.245513
TREML2	1	4.05382	0	1	YES	UpInAD	0.396526	0.263342
CD19	1	2.19006	0	1		DownInAD	-0.244401	0.281781
MICB	1	5.12287	1	0		UpInAD	0.204004	0.324932
ULBP3	1	2.73457	0	1		DownInAD	-0.209276	0.356372
TREML1	1	6.72304	1	0	YES	UpInAD	0.204371	0.380956	Additional Immune	Agonism predicted to reduce disease progression
CBLC	1	10.1172	1	0		DownInAD	-0.267534	0.385118
KLRC2	1	2.00772	0	1		UpInAD	0.280058	0.393542
C6orf25	1	2.39766	0	1		UpInAD	0.195514	0.424277
PTPN11	1	2.88487	0	1		UpInAD	0.0844969	0.428695
APLP2	1	3.04594	0	1		UpInAD	0.0615384	0.429006
CLEC6A	1	2.9901	0	1		DownInAD	-0.160169	0.431481
HGFAC	1	3.32922	0	1		UpInAD	0.207662	0.512698
FGFBP2	1	2.60647	0	1		UpInAD	0.169266	0.534009
COBL	1	2.74875	0	1		UpInAD	0.07984	0.541221
GAB4	1	2.79757	0	1		DownInAD	-0.190278	0.613673
KIR2DL4	1	2.28432	0	1		DownInAD	-0.141353	0.646313
CD300LF	1	5.81043	0	1		DownInAD	-0.104186	0.687128
KLRG1	1	4.90376	0	1		DownInAD	-0.0657242	0.716813
ST14	1	2.66606	0	1		UpInAD	0.095047	0.750941
SLAMF1	1	2.70775	0	1		UpInAD	0.0714297	0.834405
GAB2	1	2.06279	0	1		UpInAD	0.0435683	0.840807
KLRK1	1	2.5245	0	1		DownInAD	-0.0295573	0.895685
WIPF1	1	2.28822	0	1		DownInAD	-0.0252662	0.920715
GRB10	1	4.31468	0	1		DownInAD	-0.0074245	0.939249
PRSS8	1	5.24696	1	0		DownInAD	-0.0157733	0.96005
SPINT1	1	4.22421	0	1		UpInAD	0.00568835	0.984637
ENSG00000260861	1	2.6617	0	1
CDC73	2	2.37776	0	1		UpInAD	0.382344	2.41e-06
SLC38A2	2	2.81121	0	1		UpInAD	0.847926	6.44e-06	SLC38A2 was identified as an important key driver by predictive network analysis in neuron cells of temporal cortex in MAYO cohort, and microglial cells of dorsolateral prefrontal cortex in ROSMAP cohort, and temporal cortex in MAYO cohort, and dorsolateral prefrontal cortex in ROSMAP cohort, and frontal cortex in RUSH cohort.	Antagonism predicted to reduce disease progression
COPS6	2	6.27858	1	0	YES	DownInAD	-0.129916	1.48e-05
SCARA3	2	21.2445	1	0	YES	UpInAD	0.819719	1.53e-05	AD atlas shows overlapping associations of AD (genome-wide significant) and PCs that in ADNI are associated with AD endophenotypes. This gene encodes a macrophage scavenger receptor-like protein. This protein has been shown to deplete reactive oxygen species, and thus play an important role in protecting cells from oxidative stress. The expression of this gene is induced by oxidative stress.	Unknown.
DNAJC19	2	2.99327	0	1		DownInAD	-0.280868	2.08e-05
ZC3HAV1	2	5.88797	0	1		UpInAD	0.553942	5.95e-05
ERCC2	2	7.42674	1	0		DownInAD	-0.239292	9.51e-05
TOMM40	2	4.38332	1	0		DownInAD	-0.237659	0.000182891
DNAJC2	2	2.93037	0	1		DownInAD	-0.255096	0.000413935
SYMPK	2	2.90319	0	1		DownInAD	-0.253845	0.000445151
C8orf34	2	2.60424	0	1		DownInAD	-0.831237	0.000718846
CPSF3	2	5.20996	0	1		DownInAD	-0.210482	0.000947751
HEXIM2	2	4.08219	0	1		DownInAD	-0.260913	0.00108322
GEMIN7	2	6.3493	1	0		DownInAD	-0.284134	0.00115626
MEIS3	2	2.55542	0	1		DownInAD	-0.634312	0.00416207
TSC22D4	2	5.74338	1	0	YES	UpInAD	0.40123	0.00449729
HOXA5	2	2.38774	0	1		DownInAD	-0.702919	0.0050724
CPSF2	2	5.06813	0	1	YES	UpInAD	0.190916	0.00517423
AGPAT1	2	4.45732	1	0	YES	DownInAD	-0.129713	0.00572379
POLR2E	2	9.2654	1	0	YES	DownInAD	-0.167272	0.00674505
C11orf73	2	7.91882	1	0		DownInAD	-0.134544	0.0067453
MTX3	2	2.5838	0	1		UpInAD	0.392991	0.00848855
ESX1	2	2.30884	0	1		DownInAD	-0.38934	0.0148699
TAF6	2	6.93634	1	0	YES	DownInAD	-0.150817	0.0223965
OSBP	2	2.14633	0	1	YES	UpInAD	0.098679	0.0233725
PPM1L	2	3.39597	0	1		DownInAD	-0.270935	0.0260078
HOXA10	2	2.76748	0	1		DownInAD	-0.637778	0.0309604
SOX3	2	3.3539	0	1		DownInAD	-0.476768	0.0363085
HOXB5	2	2.58108	0	1		DownInAD	-0.460754	0.0388508
POU1F1	2	3.37669	0	1		DownInAD	-0.520145	0.0442908
NUP88	2	7.85628	1	0		UpInAD	0.131067	0.0443359
ZFHX4	2	2.33786	0	1		UpInAD	0.307324	0.0453035
LARP7	2	3.24527	0	1		UpInAD	0.232625	0.0488503
MEPCE	2	4.6185	1	0	YES	UpInAD	0.122051	0.0569092
LACTB	2	6.47547	1	0		UpInAD	0.140239	0.0570612
HOXA7	2	2.75927	0	1		DownInAD	-0.475742	0.0617505
KANSL2	2	2.28237	0	1		UpInAD	0.145798	0.0698432
BTBD2	2	2.12514	0	1		DownInAD	-0.144557	0.0752269
HESX1	2	5.46273	1	0		DownInAD	-0.263788	0.0973432
TSC22D2	2	2.53467	0	1		DownInAD	-0.13285	0.0998209
FEM1B	2	2.11113	0	1		DownInAD	-0.106317	0.100472
ERCC3	2	9.00035	1	0	YES	DownInAD	-0.108584	0.106905
HOXB8	2	2.87578	0	1		DownInAD	-0.373165	0.112019
PBX2	2	3.17386	1	0	YES	DownInAD	-0.0836713	0.118185
MSL1	2	2.77156	0	1		UpInAD	0.0699449	0.122477
HOXB1	2	2.1924	0	1		DownInAD	-0.279143	0.144436
MAB21L1	2	2.09311	0	1		UpInAD	0.283084	0.155553
GTF2H2C	2	2.38272	0	1		UpInAD	0.247327	0.157664
MEIS1	2	2.08508	0	1		DownInAD	-0.238906	0.168239
TLE1	2	2.62359	0	1		UpInAD	0.155576	0.168682
PROP1	2	2.90473	0	1		DownInAD	-0.513149	0.18367
KANSL3	2	2.3229	0	1		UpInAD	0.0577148	0.244372
MAB21L2	2	2.47669	0	1		DownInAD	-0.278929	0.252512
CLNS1A	2	2.10537	0	1		DownInAD	-0.062758	0.259111
IGSF1	2	2.93742	0	1		UpInAD	0.186129	0.317034
CPSF3L	2	3.2574	0	1		DownInAD	-0.0734985	0.377424
KAT8	2	5.56799	0	1		DownInAD	-0.042073	0.450228
MEIS2	2	2.07813	0	1		DownInAD	-0.0489768	0.506834
HOXA4	2	3.68794	0	1		DownInAD	-0.192485	0.532744
LHX4	2	2.61377	0	1		UpInAD	0.0886308	0.563501
SLTM	2	6.41897	1	0	YES	UpInAD	0.0597693	0.582973
HEXIM1	2	3.12524	0	1		UpInAD	0.0600264	0.591466
INTS9	2	3.71314	0	1		DownInAD	-0.0326567	0.598626
C1QBP	2	2.44986	0	1		UpInAD	0.02392	0.66068
CDK9	2	2.13153	0	1		DownInAD	-0.0262713	0.665622
SART3	2	2.62787	0	1		UpInAD	0.0170086	0.675639
USP15	2	3.28775	0	1		UpInAD	0.025143	0.698974
SLC38A1	2	2.88782	0	1		DownInAD	-0.0336108	0.785041
SFPQ	2	4.3291	0	1		UpInAD	0.0235868	0.803536
CSTF1	2	6.91773	1	0	YES	DownInAD	-0.0078745	0.914105
HOXB7	2	2.85087	0	1		UpInAD	0.0405992	0.919657
HOXB3	2	3.57269	0	1		DownInAD	-0.0242695	0.949018
ENSG00000103426	2	2.28228	0	1
C4A	3	3.55164	1	0	YES	UpInAD	1.65787	5.09e-08	Based on a network of genomic and epigenomic elements in the region of this gene, in combination with phenotypes, we've determined it is most likely that the gene causally affects amyloid plaque counts in the ROSMAP cohort (see www.molecular.network).	Antagonism predicted to reduce disease progression.
C4B	3	3.89287	1	0	YES	UpInAD	1.62837	5.09e-08
GSPT1	3	2.86083	0	1		UpInAD	0.291445	5.16e-07
PNRC1	3	2.48456	0	1		UpInAD	0.531518	2.02e-06
PNOC	3	3.13819	0	1		DownInAD	-1.52568	9.72e-06
CFI	3	2.75414	0	1		UpInAD	1.22325	1.12e-05	Complement inhibition has been proposed to be beneficial in AD, though genetic and modeling data might suggest the opposite. As activation may not be tolerable from a safety point of view we are testing whether inhibition truly is harmful.	Agonism predicted to reduce disease progression.
CD46	3	3.29246	0	1	YES	UpInAD	0.420531	6.13e-05
C1S	3	3.24937	0	1		UpInAD	0.893273	9.72e-05
C1R	3	3.21818	0	1		UpInAD	0.95055	0.00010122
VSIG4	3	2.58793	0	1		UpInAD	1.35135	0.000559416
FPR1	3	3.40732	0	1		UpInAD	1.5173	0.000782936
CD163	3	2.44659	0	1		UpInAD	1.69125	0.00207801
C1QC	3	3.06166	0	1		UpInAD	0.980028	0.00239966
C3	3	2.17934	0	1		UpInAD	0.897388	0.00266103
CFB	3	2.78148	0	1	YES	UpInAD	0.605668	0.00289611
C5AR1	3	4.9173	0	1		UpInAD	0.856617	0.00404531
C1QB	3	2.89297	0	1		UpInAD	0.889942	0.00856361
CD55	3	2.95971	0	1	YES	UpInAD	0.528703	0.0103851
MASP1	3	2.79275	0	1		UpInAD	0.61472	0.0111722
FCN1	3	2.9646	0	1		UpInAD	1.11291	0.0118145
C1QA	3	2.90501	0	1		UpInAD	0.653751	0.0231599
MS4A6A	3	4.25908	1	0	YES	UpInAD	0.674638	0.0306723	Additional Immune	Unknown
TAS2R60	3	12.9377	1	0	YES	DownInAD	-0.419848	0.0367451
MASP2	3	2.85513	0	1		DownInAD	-0.231024	0.0380966
C4BPB	3	2.84852	0	1	YES	DownInAD	-0.546763	0.0466208
CSF1R	3	2.55968	0	1		UpInAD	0.510716	0.0471306
CR1	3	4.46181	1	0	YES	UpInAD	0.702411	0.057768	Myelin oligodendrocyte target	Antagonism predicted to reduce disease progression
IL34	3	2.83794	0	1		DownInAD	-0.371385	0.0729355
COLEC10	3	3.07433	0	1		DownInAD	-0.563657	0.0800143
C1orf162	3	3.24741	0	1		UpInAD	0.341815	0.101418
GNGT2	3	10.5594	1	0		UpInAD	0.288282	0.105038
CR1L	3	5.55508	1	0	YES	UpInAD	0.537704	0.119499
IRF2BP1	3	5.12433	1	0		DownInAD	-0.085264	0.126103
SAA1	3	2.33713	0	1		UpInAD	0.621704	0.136121
MBL2	3	2.94108	0	1		DownInAD	-0.313222	0.144436
CFHR4	3	2.34689	0	1		DownInAD	-0.405524	0.167347
C4BPA	3	2.31974	0	1	YES	DownInAD	-0.324911	0.169042
COL6A6	3	2.06926	0	1		DownInAD	-0.220188	0.209785
GPR17	3	13.5249	1	0		UpInAD	0.302604	0.215288
CFHR2	3	2.30286	0	1		DownInAD	-0.210076	0.269574
CD300C	3	2.61354	0	1		UpInAD	0.288408	0.271451
EMR2	3	2.02835	0	1		UpInAD	0.247617	0.333724
C2	3	2.62833	0	1	YES	UpInAD	0.160486	0.362594
TATDN1	3	3.96078	0	1		DownInAD	-0.0675449	0.391673
COLEC11	3	3.08605	0	1		UpInAD	0.2747	0.401837
ADAP2	3	2.86837	0	1		UpInAD	0.128565	0.440156
ATRN	3	2.73668	0	1		DownInAD	-0.0654166	0.444862
CD97	3	2.03355	0	1		DownInAD	-0.132555	0.515419
FCN3	3	2.90103	0	1		UpInAD	0.17089	0.577941
GZMM	3	2.54677	0	1		UpInAD	0.115915	0.663219
C5	3	2.51046	0	1		UpInAD	0.0439346	0.782706
FCN2	3	3.02865	0	1		UpInAD	0.103034	0.799714
ENSG00000244255	3	2.67718	0	1
GPR77	3	3.6823	0	1
PPYR1	3	3.43181	0	1
UBE2V2	4	2.58255	0	1		DownInAD	-0.522776	5.22e-06
USP6	4	6.05067	1	0		DownInAD	-0.46073	9.37e-06
TBC1D7	4	4.81031	0	1		DownInAD	-0.51298	1.27e-05
UBE2W	4	2.66418	0	1		DownInAD	-0.345114	1.92e-05
GAMT	4	3.7972	0	1	YES	DownInAD	-0.378256	0.00023998
UBE2V1	4	2.64343	0	1		DownInAD	-0.195352	0.000909956
TRIM4	4	14.6118	1	0	YES	UpInAD	0.268471	0.00114
UBE2L6	4	3.18443	0	1		UpInAD	0.310604	0.00183033
STUB1	4	3.47552	0	1		DownInAD	-0.11632	0.00216665
RPH3AL	4	2.06304	0	1		DownInAD	-0.345447	0.00247366
UBE2J1	4	2.50945	0	1		UpInAD	0.153045	0.00251181
UBE2B	4	3.04856	0	1		DownInAD	-0.181549	0.00608901
SLC22A18	4	4.35583	0	1		DownInAD	-0.409592	0.00678011
UBE2NL	4	2.3919	0	1		DownInAD	-0.616736	0.00739837
ACTA2	4	3.10115	0	1		UpInAD	0.535767	0.00920157
ZYX	4	6.02583	1	0	YES	UpInAD	0.225752	0.00994482
MOCS3	4	2.32438	0	1		DownInAD	-0.317637	0.0114786
UBL7	4	2.07661	0	1		DownInAD	-0.147802	0.0125821
TPM1	4	5.75012	1	0		DownInAD	-0.258232	0.0135402
MEF2C	4	2.88134	0	1		DownInAD	-0.557477	0.0161682	MEF2C was down-regulated in the parahippocampal area of CERAD definite AD brains. It was identified as an important key driver in the Bayesian network analysis and it is also an AD GWAS candidate.	Agonism predicted to reduce disease progression. MEF2C was significantly down-regulated in the parahippocampal area of CERAD definite AD (adjusted p=3.18x10^-7, FC=0.66) / Demented (adjusted p=2.99x10^-5, FC=0.65) / severely Plaqued (adjusted p=1.47x10^-6, FC=0.61) brains compared to the controls.
RNF20	4	3.22753	0	1		UpInAD	0.149903	0.0289158
UBE2U	4	3.82087	0	1		DownInAD	-0.974811	0.029178
LARGE	4	2.97964	0	1		DownInAD	-0.361234	0.0299625
SLC22A18AS	4	4.19903	0	1		DownInAD	-0.428284	0.0413834
PHLDA2	4	3.10768	0	1		DownInAD	-0.485689	0.0470222
TBC1D20	4	5.43339	0	1		UpInAD	0.0926321	0.0595867
KCNQ1	4	2.09305	0	1		UpInAD	0.365464	0.0637979
RNF40	4	8.9096	1	0		UpInAD	0.073244	0.0683041
CKMT2	4	2.47537	0	1		UpInAD	0.240504	0.0900434
RNF167	4	8.57021	1	0		DownInAD	-0.057265	0.129292
ASCL2	4	2.45694	0	1		DownInAD	-0.401939	0.136076
PHLDA1	4	5.02583	0	1		UpInAD	0.185148	0.150325
TMEM173	4	2.11813	0	1		UpInAD	0.216904	0.16706
RNF185	4	2.44138	0	1		UpInAD	0.0638713	0.169737
JKAMP	4	4.47461	0	1		UpInAD	0.0815187	0.201535
ASB9	4	5.256	0	1		UpInAD	0.310651	0.210771
UBE2E1	4	5.61475	0	1		UpInAD	0.0595037	0.247435
DPH5	4	2.29651	0	1		DownInAD	-0.056986	0.262488
CNN2	4	6.95859	1	0	YES	UpInAD	0.279249	0.272515
CKB	4	5.55243	0	1		UpInAD	0.106858	0.318078
ZFAND4	4	4.11735	0	1		UpInAD	0.10895	0.347235
TTLL12	4	2.16428	0	1		DownInAD	-0.0727404	0.408655
CDKN1C	4	2.51477	0	1		UpInAD	0.210157	0.418011
LASP1	4	2.85716	0	1		UpInAD	0.056268	0.460574
CKM	4	7.13915	1	0		UpInAD	0.198218	0.487137
CDC16	4	4.5346	0	1		UpInAD	0.0419675	0.609846
DUSP10	4	2.33568	0	1		UpInAD	0.112113	0.618107
RNF111	4	14.4289	1	0	YES	DownInAD	-0.0237651	0.728653
SH2B2	4	3.43163	0	1		DownInAD	-0.0567706	0.735355
FSCN1	4	2.87718	0	1		DownInAD	-0.0331657	0.771556
CBLB	4	3.48435	0	1		UpInAD	0.0278708	0.808405
MYOD1	4	2.1575	0	1		DownInAD	-0.0880045	0.825809
RNF5	4	5.47501	1	0	YES	DownInAD	-0.00343042	0.953626
ERLIN1	4	2.09818	0	1		UpInAD	0.00264792	0.971746
UBC-16	4	2.8321	0	1
AGFG2	5	9.91241	1	0	YES	UpInAD	0.566242	1.12e-06
RIN2	5	2.12451	0	1		UpInAD	0.706923	7.1e-06
COLEC12	5	2.01777	0	1		UpInAD	1.13846	7.88e-06
BMP2K	5	2.78941	0	1		UpInAD	0.532424	1.13e-05
REPS2	5	2.16935	0	1		DownInAD	-0.543088	7.11e-05
AAK1	5	2.1349	0	1		DownInAD	-0.696189	0.000684537
LDLR	5	2.73987	0	1		UpInAD	0.645214	0.000782411
VAMP3	5	2.24454	0	1		UpInAD	0.44328	0.00103717
PTPN3	5	2.13098	0	1		DownInAD	-0.897483	0.00143994
RAB5C	5	3.35895	0	1		UpInAD	0.206916	0.00333263
SYT11	5	2.04563	0	1		UpInAD	0.354024	0.00412097
BLOC1S3	5	4.80085	1	0		DownInAD	-0.168517	0.00419645
RIN3	5	7.03656	1	0	YES	UpInAD	0.43695	0.00435474	Additional Immune	Unknown
SH3BP4	5	2.27606	0	1		UpInAD	0.462098	0.00500622
DAB2	5	2.11174	0	1		UpInAD	0.43622	0.00565766
SGIP1	5	2.30661	0	1		DownInAD	-0.326643	0.00596337	SGIP1 was identified as a potential driver protein based on protein coexpression analysis of the BLSA cohort(s). SGIP1 has decreased abundance in AD across the examined cohorts.	Agonism predicted to reduce disease progression.
SNAP91	5	2.24814	0	1		DownInAD	-0.598157	0.00839997	SNAP91 down-regulated in the parahippocampal area of CERAD definite AD brains. It was identified in the Bayesian network analysis as an important key driver of down-regulation of genes associated with AD severity.	Agonism predicted to reduce disease progression. SNAP91 was significantly down-regulated in the parahippocampal area of AD (p=6.928434e-08, FC=0.7020832) / Demented (p=0.0002165706, FC=0.7344087) / severly Plaqued (p=3.696086e-06, FC=0.6763478) brains compared to the normal brains.
PICALM	5	6.6699	1	0	YES	UpInAD	0.229391	0.0103528	AD atlas shows overlapping associations of AD (genome-wide significant) and valine and PCs that are associated with AD endophenotypes, as well as associations with several AD endophenotypes. Population-based studies also show associations with lipids and leucine, which like valine is a branched-chain amino acid. This gene encodes a clathrin assembly protein, which recruits clathrin and adaptor pr…	Unknown.
HIP1	5	2.29822	0	1		UpInAD	0.498853	0.0115527
OTOF	5	5.7538	0	1		DownInAD	-0.493028	0.0219256
SH3GL3	5	2.91377	0	1		DownInAD	-0.325036	0.0263112
SNX18	5	2.23781	0	1		UpInAD	0.238113	0.0323399
TFRC	5	2.60419	0	1		UpInAD	0.383429	0.0341167
AMPH	5	2.02416	0	1		DownInAD	-0.527664	0.0379142
VAMP4	5	2.13921	0	1		DownInAD	-0.123641	0.0381036
FCHO2	5	2.10742	0	1		UpInAD	0.134263	0.0383942
VAMP8	5	2.30101	0	1		UpInAD	0.415506	0.043493
HIP1R	5	3.26711	0	1		UpInAD	0.278175	0.0448904
RAB5A	5	2.07069	0	1		UpInAD	0.104908	0.0475616
CBL	5	2.2998	0	1		UpInAD	0.159149	0.0489429	CBL was identified as an important key driver by predictive network analysis in neuron cells of dorsolateral prefrontal cortex in ROSMAP cohort.	Antagonism predicted to reduce disease progression
RAB8B	5	5.63008	1	0		UpInAD	0.106988	0.0516842
RAB5B	5	4.37631	0	1		UpInAD	0.0682456	0.0699359
NUMBL	5	4.72019	0	1		DownInAD	-0.189461	0.101094
BIN3	5	3.8453	0	1		DownInAD	-0.130665	0.106925
REPS1	5	2.24697	0	1		DownInAD	-0.151839	0.127115
SLC2A8	5	2.16004	0	1		DownInAD	-0.131467	0.143695	Alpha-aminoadipic acid (alpha-AAA) is significantly associated with AD endophenotypes in ADNI-1. Metabololics GWAS in ADNI-1 implicates a link between alpha-AAA levels and SLC2A8. The gene shows significant longitudinal upregulated in fast progressors in early Alzheimer's disease. SLC2A8, also known as GLUT8, belongs to the family of facilitative glucose transporter proteins which contributes to …	Agonism predicted to reduce disease progression.
STON2	5	2.00858	0	1		UpInAD	0.307626	0.146297
EPS15	5	3.87312	0	1		DownInAD	-0.0675693	0.154386
VAMP7	5	2.14511	0	1		UpInAD	0.0934753	0.175456
SYT8	5	2.16004	0	1		DownInAD	-0.396722	0.191686
EPS15L1	5	4.0256	0	1		DownInAD	-0.0665207	0.211192
RAB4A	5	3.03818	0	1		UpInAD	0.0688576	0.255799
RABEP1	5	6.48804	1	0		UpInAD	0.0690348	0.300262	AD atlas shows overlapping associations of AD (genome-wide significant) and PCs that are associated with AD endophenotypes, as well as associations with CSF p-tau levels. Population-based studies also show associations with lipids including PCs. Rab effector protein acting as linker between gamma-adaptin, RAB4A and RAB5A. Involved in endocytic membrane fusion and membrane trafficking of recycling…	Unknown.
TF	5	2.84922	0	1		UpInAD	0.281905	0.335141
FNBP1	5	2.23706	0	1		UpInAD	0.0963325	0.461083
APOB	5	2.64515	0	1		UpInAD	0.227002	0.469693
EPN2	5	2.08619	0	1		UpInAD	0.059585	0.549975
BIN2	5	2.07845	0	1		UpInAD	0.114916	0.611079
ITSN2	5	2.26768	0	1		DownInAD	-0.0213487	0.68258
GAPVD1	5	2.10622	0	1		UpInAD	0.0175704	0.701079
BIN1	5	6.92767	1	0	YES	UpInAD	0.0465842	0.755762	AD atlas shows overlapping associations of AD (genome-wide significant) and PCs that are associated with AD endophenotypes, as well as associations with brain atrophy and FDG-PET. This gene encodes several isoforms of a nucleocytoplasmic adaptor protein, one of which was initially identified as a MYC-interacting protein with features of a tumor suppressor. Isoforms that are expressed in the centr…	Unknown.
LDLRAP1	5	2.64229	0	1		UpInAD	0.0579809	0.841574
FCHO1	5	2.10742	0	1		DownInAD	-0.00196527	0.992096
EXOC3	6	2.26987	0	1		DownInAD	-0.249391	3.54e-06
LRRC49	6	2.23865	0	1		DownInAD	-0.447212	0.000163822
EXOC6	6	2.67172	0	1		DownInAD	-0.433009	0.000354827
MLLT4	6	3.01145	0	1		UpInAD	0.263488	0.000502044
STXBP5L	6	3.49255	0	1		DownInAD	-0.803714	0.000568742	STXBP5L was down-regulated in the parahippocampal area of CERAD definite AD brains. It was identified in the Bayesian network analysis as an important key driver of down-regulation of genes associated with AD severity.	Agonism predicted to reduce disease progression. STXBP5L was significantly down-regulated in the parahippocampal area of CERAD definite AD (adjusted p=1.83x10^-8, FC=0.68) / Demented (adjusted p=1.34x10^-5, FC=0.68) / severely Plaqued (adjusted p=2.75x10^-6, FC=0.67) brains compared to the controls.
PVRL2	6	4.82815	1	0		UpInAD	0.459623	0.000756527
ANXA3	6	3.80344	0	1		UpInAD	0.712655	0.00196845
PCDHGB6	6	3.37004	0	1		UpInAD	0.299564	0.00217757
EXOC3L1	6	2.29784	0	1		DownInAD	-0.329714	0.0023983
EXOC5	6	2.7786	0	1		UpInAD	0.233243	0.00280874
S100A6	6	3.10412	0	1		UpInAD	0.420356	0.00478209	S100A6 was identified as an important key driver by predictive network analysis in Brodmann area 10 in MSBB cohort.	Antagonism predicted to reduce disease progression
CRTAM	6	4.09534	0	1		DownInAD	-0.887863	0.00840923
SNAP47	6	2.05249	0	1		DownInAD	-0.214714	0.0111522
STX1B	6	5.27029	1	0		DownInAD	-0.51811	0.0141429
VAMP5	6	2.27049	0	1		UpInAD	0.399001	0.0156344
HAUS4	6	2.36379	0	1		UpInAD	0.283594	0.020369
STXBP1	6	2.48504	0	1		DownInAD	-0.469566	0.0225882
CRISP2	6	2.9108	0	1		DownInAD	-0.444775	0.0379044
TXLNB	6	2.65266	0	1		DownInAD	-0.300479	0.0499334
IFNA10	6	2.03796	0	1		DownInAD	-0.395687	0.0541831
PVRL1	6	2.50223	0	1		DownInAD	-0.233575	0.0548308
EXOC2	6	2.62947	0	1		UpInAD	0.0726067	0.0625877
STXBP3	6	2.81414	0	1		UpInAD	0.209435	0.0688441
BTNL2	6	6.41122	1	0	YES	DownInAD	-0.408184	0.0823406
STXBP4	6	4.141	0	1		UpInAD	0.174435	0.0839828
DPP9	6	2.73361	0	1		UpInAD	0.103455	0.0989038
SYBU	6	3.85632	0	1		DownInAD	-0.264111	0.110009
PVRL4	6	3.05371	0	1		DownInAD	-0.44996	0.114218
EXOC3L4	6	2.03054	0	1		DownInAD	-0.462551	0.116322
PVRL3	6	2.90391	0	1		DownInAD	-0.15596	0.126675
CD226	6	3.0984	0	1		DownInAD	-0.253626	0.148278
STXBP2	6	2.65647	0	1		UpInAD	0.220136	0.215439
PVR	6	4.66965	1	0		UpInAD	0.113617	0.272001
LGI3	6	2.62902	0	1		DownInAD	-0.149438	0.289234
ANXA11	6	4.67925	0	1		DownInAD	-0.116888	0.34511
EXOC4	6	2.70126	0	1		DownInAD	-0.0516247	0.388123
ZACN	6	2.61851	0	1		DownInAD	-0.0404617	0.424849
EXOC1	6	2.70051	0	1		DownInAD	-0.0373057	0.550102
TNFAIP2	6	2.28807	0	1		DownInAD	-0.0771682	0.553914
DPP7	6	2.75786	0	1		UpInAD	0.0365139	0.56452
STX4	6	4.94786	1	0		DownInAD	-0.0464097	0.579638
CDH1	6	2.00547	0	1		UpInAD	0.161092	0.582865
EXOC6B	6	3.44205	0	1		DownInAD	-0.0362984	0.660939
EXOC8	6	2.71779	0	1		DownInAD	-0.0256251	0.75778
STXBP5	6	2.21827	0	1		UpInAD	0.0503482	0.766755
CD96	6	4.2642	0	1		DownInAD	-0.0520124	0.833391
TSNARE1	6	2.25012	0	1		UpInAD	0.0172263	0.843298
EXOC7	6	2.37957	0	1		UpInAD	0.00196604	0.969113
TIGIT	6	3.27351	0	1		DownInAD	-0.00442169	0.988389
EXOC3L2	6	6.90887	1	0		DownInAD	-0.00331674	0.991672	AD atlas shows overlapping associations of AD (genome-wide significant) and several bile acids that are associated with AD endophenotypes, as well as associations with CSF tau levels. Population-based studies replicate the association with the bile acid glycodeoxycholate. The protein encoded by this gene is upregulated by vascular endothelial growth factor A and interacts with exocyst complex com…	Unknown.
CCRL1	6	2.39652	0	1
ENSG00000263620	6	2.52351	0	1
LRP10	7	2.49199	0	1		UpInAD	0.95167	1.22e-06
LRP1	7	2.23435	0	1		UpInAD	0.614277	6.97e-06
PLTP	7	2.04051	0	1		UpInAD	0.73315	1.27e-05
LPA	7	3.59317	0	1		DownInAD	-1.09298	3.78e-05
AMN	7	2.96217	0	1		DownInAD	-0.196849	4.85e-05
ANKRD17	7	2.41986	0	1		UpInAD	0.16683	7.49e-05
LRP12	7	2.48684	0	1		DownInAD	-0.364735	0.000249662
CALR	7	2.31873	0	1		UpInAD	0.354264	0.000458657
HS3ST1	7	2.2058	0	1		DownInAD	-0.486299	0.000556404
NR1H4	7	2.76977	0	1		DownInAD	-0.903087	0.000699591	Bile acids are significantly associated with AD endophenotypes in ADNI-1, a finding that is replicated in ADNI-Go/-2. Cholesterol dysregulation and dysfunctional cholesterol clearance is one of the central biochemical changes observed in AD. FXR is the main target of bile acid level changes in ADNI, and its expression is inhibited by low levels of APOE / high cholesterol. FXR modulates APOE, APOC…	Agonism predicted to reduce disease progression.
STK16	7	2.38853	0	1		DownInAD	-0.358368	0.0012374
APOE	7	5.76533	1	0		UpInAD	0.617659	0.00126085	Plaque/dystrophic neurite targets	Unknown
PEPD	7	2.49445	0	1		UpInAD	0.215029	0.00795229
CHST5	7	2.22701	0	1		DownInAD	-0.329402	0.0099572
MTTP	7	2.1093	0	1		UpInAD	0.578888	0.0104318
HS3ST3B1	7	2.19288	0	1		UpInAD	0.599675	0.0172866
MSR1	7	2.79833	0	1		UpInAD	0.812118	0.0214634
VLDLR	7	2.11452	0	1		DownInAD	-0.272828	0.0220252
APOA1	7	2.408	0	1		DownInAD	-0.440562	0.0253818
APOBR	7	4.73809	0	1		UpInAD	0.4313	0.0312839
USF1	7	2.77898	0	1		DownInAD	-0.0831231	0.0336901
ITIH2	7	2.1037	0	1		UpInAD	0.500205	0.0344637	Plaque/dystrophic neurite targets	Unknown
APOF	7	2.95231	0	1		DownInAD	-0.649273	0.0423213
GAL3ST4	7	6.18436	1	0	YES	UpInAD	0.294139	0.0735787
APOA2	7	5.9062	1	0		DownInAD	-0.554141	0.114365
LRP8	7	2.44296	0	1		UpInAD	0.208901	0.127544
APOC1	7	4.54915	1	0		UpInAD	0.344017	0.155546	AD atlas shows overlapping associations of AD (genome-wide significant) and acylcarnitines and sphingomyelins that are associated with AD endophenotypes, as well as associations with several AD endophenotypes. The protein encoded by this gene is an inhibitor of lipoprotein binding to the low density lipoprotein (LDL) receptor, LDL receptor-related protein, and very low density lipoprotein (VLDL) …	Unknown.
APOC2	7	5.33862	1	0		UpInAD	0.344502	0.190294
HS3ST5	7	2.27434	0	1		DownInAD	-0.206174	0.201013	AD atlas shows associations with acylcarnitines that are associated with AD endophenotypes, as well as CSF p-tau levels. This gene is expressed in brain and encodes a sulfotransferase that utilizes 3'-phospho-5'-adenylyl sulfate (PAPS) to catalyze the transfer of a sulfo group to position 3 of glucosamine residues in heparan. Catalyzes the rate limiting step in the biosynthesis of heparan sulfate…	Antagonism predicted to reduce disease progression.
APOA4	7	2.19693	0	1		DownInAD	-0.253884	0.203504
APOC4	7	5.67162	1	0		UpInAD	0.308372	0.235258
APOC3	7	3.49849	0	1		DownInAD	-0.248651	0.287323
MMP10	7	2.60859	0	1		UpInAD	0.369626	0.289043
HS3ST3A1	7	2.17937	0	1		UpInAD	0.307317	0.347448
CTRB1	7	3.56647	0	1		DownInAD	-0.265007	0.407025
SULT1C2	7	3.31195	0	1		UpInAD	0.365416	0.421267
HS3ST2	7	2.23801	0	1		DownInAD	-0.199586	0.493301
HS3ST4	7	2.23554	0	1		DownInAD	-0.109675	0.603621
DSCAML1	7	2.84352	0	1		UpInAD	0.0667271	0.616158
CETP	7	2.55278	0	1		UpInAD	0.140975	0.628736	AD atlas shows associations with PC ae C32:1 and other PCs that are associated with AD endophenotypes. The encoded protein is involved in the transfer of neutral lipids, including cholesteryl ester and triglyceride, among lipoprotein particles. Allows the net movement of cholesteryl ester from high density lipoproteins/HDL to triglyceride-rich very low density lipoproteins/VLDL, and the equimolar…	Unknown.
CTRB2	7	3.88739	0	1		DownInAD	-0.12336	0.742571
APOA5	7	2.98535	0	1		DownInAD	-0.0861878	0.779399
MDK	7	3.57468	0	1		UpInAD	0.0651831	0.786068	A growth factor that accumulates in plaques in mice and humans.	Unknown.
TCN1	7	4.13276	1	0	YES	UpInAD	0.0681667	0.858459
CHST1	7	2.06549	0	1		UpInAD	0.029976	0.858659
GPC2	7	4.17595	1	0	YES	DownInAD	-0.0214525	0.882599	AD atlas shows overlapping associations of AD (genome-wide significant) and bile acids and sphingomyelins that are associated with AD endophenotypes, as well as associations with several AD endophenotypes. The protein encoded by this gene is a cell surface proteoglycan that bears heparan sulfate. May fulfill a function related to the motile behaviors of developing neurons. In population-based stu…	Unknown.
GAL3ST2	7	2.76575	0	1		UpInAD	0.0329271	0.886319
GIF	7	3.42917	0	1	YES	DownInAD	-0.0497444	0.888679
MASK-BP3	7	3.30167	0	1
EPHB4	8	6.96567	1	0	YES	UpInAD	0.826659	2.23e-05
FYN	8	2.42809	0	1		UpInAD	0.41816	2.4e-05
NCSTN	8	2.15166	0	1		UpInAD	0.290863	0.000353086
DLL4	8	2.41259	0	1		UpInAD	0.795535	0.000503693
PSEN2	8	2.02586	0	1		DownInAD	-0.313592	0.000882393
RTFDC1	8	8.22557	1	0	YES	UpInAD	0.166109	0.00130298
EPHA5	8	2.13527	0	1		DownInAD	-0.911622	0.00156905	AD atlas shows associations with sphingomyelins that are associated with AD endophenotypes. This gene is highly expressed in brain and encodes a receptor tyrosine kinase which binds promiscuously GPI-anchored ephrin-A family ligands residing on adjacent cells, leading to contact-dependent bidirectional signaling into neighboring cells. Functions as an axon guidance molecule during development and…	Unknown.
EPHA10	8	2.20989	0	1		DownInAD	-0.471738	0.00184971
ABL1	8	3.61608	0	1		UpInAD	0.324186	0.0018655
EFNA2	8	2.24028	0	1	YES	DownInAD	-0.421131	0.00194305
NOTCH4	8	4.32529	1	0	YES	UpInAD	0.534893	0.00231548
EFNA4	8	2.27105	0	1		UpInAD	0.520857	0.00262366
DTX4	8	2.61817	0	1		DownInAD	-0.349492	0.00355784
MFNG	8	2.03301	0	1		UpInAD	0.638332	0.00439345
EPHB2	8	2.09117	0	1		DownInAD	-0.329899	0.00504499
ANKS1B	8	3.82934	0	1		DownInAD	-0.305896	0.0050724	ANKS1B was identified as a potential driver protein based on protein coexpression analysis of the BLSA, Banner cohort(s). ANKS1B has decreased abundance in AD across the examined cohorts.	Agonism predicted to reduce disease progression.
EFNA5	8	2.22037	0	1		DownInAD	-0.449695	0.0107391	AD atlas shows significant protein-protein interactions with other targets. The gene is associated with sphingomyelins, PCs and proline that are associated with AD endophenotypes; in population-based studies, there are several mQTL associations linking this gene to energy metabolism. GWAS data shows additional associations with hippocampal atrophy (replicated weekly in ADNI that also shows FDG-PE…	Unknown.
CNTN6	8	2.45776	0	1		DownInAD	-0.607593	0.0122277
ADAM10	8	6.03212	1	0	YES	UpInAD	0.195446	0.0237681
EPHA6	8	2.12678	0	1		DownInAD	-0.495896	0.0262218
NEURL1B	8	2.14984	0	1		DownInAD	-0.239966	0.0442955
VAV3	8	2.16326	0	1		UpInAD	0.351982	0.0536758
CX3CL1	8	3.41328	0	1		DownInAD	-0.344548	0.0576783	Additional Immune	Agonism predicted to reduce disease progression
EFNA3	8	2.08823	0	1		DownInAD	-0.389572	0.0612632
DTX3	8	2.94705	0	1		DownInAD	-0.115798	0.0617472
APH1B	8	5.65138	1	0		UpInAD	0.176906	0.0627126
TRMT1	8	2.85655	0	1		DownInAD	-0.132348	0.074602
EPHA7	8	2.13527	0	1		DownInAD	-0.312775	0.0774926
EPHA1	8	5.93308	1	0	YES	DownInAD	-0.151639	0.0989956	AD atlas shows overlapping associations of AD (genome-wide significant) and acylcarnitines and PCs that are associated with AD endophenotypes, as well as associations with several AD endophenotypes. This gene belongs to the ephrin receptor subfamily of the protein-tyrosine kinase family. EPH and EPH-related receptors have been implicated in mediating developmental events, particularly in the nerv…	Unknown.
APH1A	8	2.46196	0	1		UpInAD	0.123438	0.133112
EPHA8	8	2.19951	0	1		DownInAD	-0.294268	0.14502
DNER	8	3.21034	0	1		UpInAD	0.142368	0.14914
DTX1	8	3.00896	0	1		UpInAD	0.106625	0.247777
POGLUT1	8	2.79604	0	1		DownInAD	-0.085314	0.25429
LARS	8	2.65573	0	1		UpInAD	0.0482062	0.281008
POFUT1	8	2.36629	0	1		UpInAD	0.0806192	0.330812
ZNF274	8	2.47964	0	1		UpInAD	0.111545	0.346689
EPHB1	8	2.26797	0	1		UpInAD	0.152053	0.395003
EPHB3	8	2.14395	0	1		DownInAD	-0.108432	0.465338
ITGB3BP	8	2.36486	0	1		DownInAD	-0.069378	0.506324
EPHB6	8	2.10158	0	1		DownInAD	-0.134536	0.529071
PSENEN	8	2.2596	0	1		DownInAD	-0.0354311	0.544509
C10orf25	8	2.14032	0	1		DownInAD	-0.0331843	0.738173
JAG2	8	2.22874	0	1		DownInAD	-0.0377934	0.748298
DTX2	8	2.25013	0	1		DownInAD	-0.0143985	0.902775
ENSG00000188223	8	2.62519	0	1
ENSG00000251246	8	2.06013	0	1
NEURL	8	2.19652	0	1
ZFP36L1	9	4.84633	0	1		UpInAD	1.10184	1.16e-06
ZFP36L2	9	3.26951	0	1		UpInAD	0.840232	8.95e-06
NPPC	9	2.06868	0	1		DownInAD	-0.956125	5.2e-05
CAMTA1	9	3.22269	0	1		DownInAD	-0.509479	5.57e-05
ZFP36	9	4.0395	0	1		UpInAD	1.29249	0.000171088
NPPA	9	3.02703	0	1		DownInAD	-0.621914	0.00024483
NPR3	9	2.15087	0	1		DownInAD	-0.946994	0.00210458
FOSL2	9	5.0704	0	1		UpInAD	0.707273	0.00247068
RAB40A	9	2.20111	0	1		DownInAD	-0.490521	0.00266665
JUNB	9	3.14268	0	1		UpInAD	0.633327	0.00392746
ZSCAN20	9	2.00908	0	1		UpInAD	0.354566	0.0086078
ZNF232	9	4.14969	0	1		DownInAD	-0.27118	0.0113032
BATF2	9	2.46542	0	1		UpInAD	0.454674	0.0155438
CAMTA2	9	6.20012	1	0		DownInAD	-0.227387	0.0254091
ZNF7	9	2.81081	0	1		DownInAD	-0.139774	0.0290507
ZNF397	9	2.24774	0	1		UpInAD	0.294412	0.0351217
ZSCAN23	9	2.11057	0	1		UpInAD	0.346454	0.0447951
NOX4	9	2.8703	0	1		DownInAD	-0.512644	0.0452455
ZNF225	9	8.44775	1	0		UpInAD	0.17506	0.0523171
FAM192A	9	4.91963	0	1		DownInAD	-0.0651101	0.0632308
ZSCAN29	9	2.13637	0	1		UpInAD	0.164072	0.0702337
ZNF16	9	2.82351	0	1		DownInAD	-0.105777	0.0777077
BATF	9	2.8587	0	1		UpInAD	0.541424	0.124933
PGBD1	9	2.02444	0	1		DownInAD	-0.117218	0.25037
JUND	9	3.41239	0	1		DownInAD	-0.139301	0.250834
ZSCAN22	9	2.12267	0	1		DownInAD	-0.0507676	0.569497
CORIN	9	3.24815	0	1		UpInAD	0.0963449	0.637879
ZSCAN21	9	4.1809	1	0	YES	UpInAD	0.039266	0.642541
RASL10B	9	2.53375	0	1		UpInAD	0.0728672	0.68211
ZSCAN30	9	2.08444	0	1		UpInAD	0.0219112	0.860238
C1orf63	9	3.36829	0	1		UpInAD	0.0206354	0.866458
ZKSCAN1	9	5.00804	1	0	YES	DownInAD	-0.0229512	0.868231
ZNF434	9	2.14968	0	1
PCYT2	10	2.77998	0	1		DownInAD	-0.358677	3.44e-06
CHRNA7	10	2.38678	0	1		DownInAD	-0.960055	6.09e-06
CHRNE	10	4.09419	1	0		DownInAD	-0.330456	3.76e-05
PRKCH	10	2.29849	0	1		UpInAD	0.73538	0.000212431
CHRNA6	10	2.96232	0	1		DownInAD	-1.2189	0.000622687
PTK2B	10	6.18285	1	0	YES	DownInAD	-0.604923	0.00209406
CHRNB2	10	2.74863	0	1		DownInAD	-0.793668	0.00288403
CHRNA9	10	2.50976	0	1		DownInAD	-0.837738	0.00528217
GPCPD1	10	2.77665	0	1		DownInAD	-0.516058	0.00796192
CHRNA2	10	4.32453	1	0	YES	DownInAD	-0.807662	0.0120999
TGFB1I1	10	2.18224	0	1		UpInAD	0.448069	0.0132478
ACHE	10	3.02578	0	1	YES	DownInAD	-0.413673	0.0138295
PCYT1A	10	2.50238	0	1		UpInAD	0.194029	0.0152187
PITPNM3	10	3.99096	0	1		DownInAD	-0.474429	0.0259061
CHRNA4	10	2.53358	0	1		DownInAD	-0.296773	0.030082
CHRNA1	10	2.72694	0	1		DownInAD	-0.46451	0.0383118
CHRNB3	10	2.75153	0	1		DownInAD	-0.421583	0.248629
CHAT	10	2.37216	0	1		DownInAD	-0.293503	0.27216
PHOSPHO1	10	5.33246	1	0		DownInAD	-0.206175	0.281008
CHKB-CPT1B	10	3.41171	0	1		UpInAD	0.0966824	0.41049
CHRNB4	10	2.76372	0	1		DownInAD	-0.300372	0.466048
CHRNA3	10	2.76513	0	1		DownInAD	-0.227926	0.473158
ETNK2	10	2.888	0	1		UpInAD	0.0992318	0.473431
CHRNA10	10	2.36827	0	1		DownInAD	-0.158077	0.521301
PCYT1B	10	4.00571	0	1		UpInAD	0.0403359	0.688116
CHRNB1	10	2.66361	0	1		UpInAD	0.0384798	0.706013
CHRNG	10	2.47241	0	1		UpInAD	0.103828	0.731641
PITPNM2	10	4.02849	0	1		UpInAD	0.0354816	0.808562
CHKA	10	3.26077	0	1		UpInAD	0.0269586	0.831142
CHRND	10	2.62004	0	1		DownInAD	-0.0533411	0.853208
ASPG	10	3.09816	0	1		DownInAD	-0.0449084	0.870795
CHRNA5	10	2.65982	0	1		DownInAD	-0.010671	0.975041
AGXT2L1	10	2.18719	0	1
NFKBIA	11	2.20928	0	1		UpInAD	0.762807	2.41e-06	Additional Immune	Antagonism predicted to reduce disease progression
NFKB1	11	2.56358	0	1		UpInAD	0.49721	4.3e-06
ANKFY1	11	4.19643	0	1		UpInAD	0.454566	6e-06
NFKB2	11	3.98881	0	1		UpInAD	0.750255	9.44e-06
S100A12	11	2.45972	0	1		UpInAD	2.74978	2.15e-05
TAP1	11	3.03056	0	1	YES	UpInAD	0.654795	6.87e-05
USP14	11	3.13775	0	1		DownInAD	-0.230315	9.27e-05
SLC35E4	11	3.89543	0	1		DownInAD	-0.263411	0.000712729
TAP2	11	6.85313	1	0	YES	UpInAD	0.375301	0.000726686
PSMB8	11	6.8375	1	0	YES	UpInAD	0.555172	0.000847644
NFKBIZ	11	2.44729	0	1		UpInAD	0.510088	0.00214702	Additional Immune	Antagonism predicted to reduce disease progression
KLC3	11	5.92825	1	0		DownInAD	-0.262718	0.00374877
PTPN21	11	2.99095	0	1		UpInAD	0.276479	0.00633953
BCL3	11	9.86733	1	0		UpInAD	0.508133	0.00931585
KTN1	11	2.33426	0	1		UpInAD	0.380562	0.016416
NOX1	11	2.96825	0	1		DownInAD	-0.505049	0.0191684
QTRT1	11	4.06703	0	1		DownInAD	-0.224468	0.0302564
CYBB	11	2.79565	0	1		UpInAD	0.71084	0.030363
PSMB9	11	7.35101	1	0	YES	UpInAD	0.318469	0.0404396
QTRTD1	11	3.94385	0	1		DownInAD	-0.137896	0.0779219
CYLD	11	2.8763	0	1		DownInAD	-0.0719589	0.145545
NOX3	11	3.06652	0	1		DownInAD	-0.469363	0.218514
RELB	11	9.72159	1	0		UpInAD	0.193461	0.286757
REL	11	3.72447	0	1		UpInAD	0.0966926	0.331044
TAPBP	11	2.81801	0	1		UpInAD	0.039825	0.451305
AGER	11	6.72257	1	0	YES	DownInAD	-0.106306	0.483623
SFMBT1	11	3.01506	0	1		UpInAD	0.0464114	0.531642
KIF1C	11	5.74562	1	0		UpInAD	0.0970448	0.656298
S100B	11	2.41808	0	1		UpInAD	0.110303	0.667308
CTRL	11	3.41161	0	1		UpInAD	0.0302107	0.779203
ENSG00000250264	11	2.33585	0	1
PLN	12	3.08409	0	1		UpInAD	1.33908	5.87e-05
GPHN	12	2.18528	0	1		DownInAD	-0.348728	0.000111388
HSPB2	12	2.91918	0	1		UpInAD	0.492533	0.00159064	This gene was initially studied based on its influential position in a (coexpressed) group of genes that appears to have a common biological function and was overall correlated with cognitive decline and amyloid levels in the ROSMAP cohorts (see Mostafavi et al. 2018). Subsequently, selected reaction monitoring (SRM) protein abundance measurements indicated the protein was correlated with cogntiv…	Antagonism predicted to reduce disease progression.
CNBP	12	3.57167	0	1		UpInAD	0.243309	0.00369471
ELP6	12	2.06937	0	1		DownInAD	-0.168859	0.00477679
CLIP2	12	5.57631	0	1		UpInAD	0.244252	0.00600449
USP49	12	4.98896	0	1	YES	DownInAD	-0.209	0.00698791
HAUS2	12	3.89827	0	1		DownInAD	-0.169576	0.00813059
MARK4	12	7.26196	1	0		DownInAD	-0.242768	0.00889146	AD atlas shows overlapping associations of AD (genome-wide significant) and several bile acids that are associated with AD endophenotypes, as well as associations with CSF tau levels. Population-based studies replicate the association with the bile acid glycodeoxycholate. This gene encodes a member of the microtubule affinity-regulating kinase family. These protein kinases phosphorylate microtubu…	Unknown.
GMEB1	12	2.16401	0	1		DownInAD	-0.166373	0.0120549
TTL	12	3.55063	0	1		DownInAD	-0.218466	0.0256542
DMPK	12	5.07433	1	0		UpInAD	0.270957	0.028363
DIRC3	12	2.15571	0	1		DownInAD	-0.308563	0.0300639
SLC6A11	12	2.65521	0	1		UpInAD	0.444858	0.0305153
PHLDB2	12	6.1775	0	1		UpInAD	0.496811	0.0991019
SLC6A13	12	3.856	0	1		UpInAD	0.354019	0.106011
CELF1	12	3.20278	0	1	YES	DownInAD	-0.105688	0.115527
GABRA5	12	2.20365	0	1		DownInAD	-0.447383	0.126767
ATP2A2	12	2.08368	0	1		DownInAD	-0.126097	0.130164	Highly connected (hub) gene in a module enriched with genes related to mitochondria, which are on average related to cognition, amyloid plaque and tau tangle counts. This individual protein is associated with cognition (p<.001).	Agonism predicted to reduce disease progression.
EVI5	12	7.21017	0	1		DownInAD	-0.0821134	0.269844
GATS	12	4.74358	1	0	YES	DownInAD	-0.128725	0.274762
MBNL3	12	3.39225	0	1		UpInAD	0.195297	0.276339
CLASP2	12	4.19183	0	1		DownInAD	-0.0646733	0.418846
MBNL2	12	3.41374	0	1		UpInAD	0.0639563	0.482277
SLC6A1	12	4.71847	0	1		UpInAD	0.102924	0.52877
CLIP1	12	2.92195	0	1		UpInAD	0.0428231	0.624216
ABCA7	12	4.49037	1	0	YES	UpInAD	0.0453705	0.78353	Bile acids are significantly associated with AD endophenotypes in ADNI-1, a finding that is replicated in ADNI-Go/-2. ABCA7 is associated with bile acid levels as well as with genetic variation linked to AD risk. ABCA7 plays a role in phagocytosis and may mediate cholesterol efflux and regulate cellular ceramide homeostasis.	Agonism predicted to reduce disease progression.
CLASRP	12	6.93888	1	0		DownInAD	-0.0401237	0.796035
CLASP1	12	3.13638	0	1		DownInAD	-0.0156406	0.817961
ZNF223	12	11.3035	1	0		UpInAD	0.0160267	0.873525
ABCB8	12	2.0486	0	1		UpInAD	0.000296581	0.996588
AP4S1	13	2.3102	0	1		DownInAD	-0.446887	9.37e-05
AP4M1	13	5.04831	1	0	YES	DownInAD	-0.26815	0.000154168
KANK1	13	2.02826	0	1		UpInAD	0.552028	0.000822608
AP3M2	13	2.03899	0	1		DownInAD	-0.383088	0.000825161
CCDC91	13	2.81012	0	1		DownInAD	-0.231906	0.000943403
AP5S1	13	2.00482	0	1		DownInAD	-0.261042	0.0015191
AP3B2	13	2.30169	0	1		DownInAD	-0.493596	0.006446	AP3B2 was identified as a potential driver protein based on protein coexpression analysis of the BLSA, Banner cohort(s). AP3B2 has decreased abundance in AD across the examined cohorts.	Agonism predicted to reduce disease progression.
ENTHD2	13	2.00719	0	1		UpInAD	0.246104	0.0160315
GGA1	13	3.11032	0	1		DownInAD	-0.158904	0.0166576
ERMP1	13	2.18886	0	1		UpInAD	0.284413	0.019849
BLID	13	5.08972	0	1		UpInAD	0.648999	0.0325326
SORCS2	13	2.19362	0	1		UpInAD	0.33427	0.0438641
AFTPH	13	2.00688	0	1		DownInAD	-0.129821	0.0739081
AP5M1	13	2.4314	0	1		UpInAD	0.0724245	0.182291
OMA1	13	2.23864	0	1		UpInAD	0.153352	0.244553
VPS26B	13	2.04294	0	1		DownInAD	-0.0638516	0.326841
SLC2A10	13	3.50093	0	1		UpInAD	0.162348	0.423986
AP5Z1	13	2.003	0	1		DownInAD	-0.0536715	0.429956
AP3D1	13	2.2226	0	1		DownInAD	-0.0381359	0.466423	AP3D1 was identified as a potential driver protein based on protein coexpression analysis of the BLSA cohort(s). AP3D1 has decreased abundance in AD across the examined cohorts.	Agonism predicted to reduce disease progression.
SYNRG	13	2.0148	0	1		UpInAD	0.0327084	0.504064
ATXN7L2	13	3.44411	0	1		DownInAD	-0.0449909	0.70513
GGA3	13	2.71003	0	1		DownInAD	-0.00793649	0.926167
SORL1	13	4.49967	1	0	YES	UpInAD	0.00754441	0.94577
AP3S2	13	2.02058	0	1		DownInAD	-0.00183839	0.971056
SCRIB	14	3.14249	0	1		UpInAD	0.394292	0.000103058
USP38	14	3.34517	0	1		UpInAD	0.330909	0.000160362
KIRREL	14	2.13523	0	1		UpInAD	0.492248	0.000906278
LRRC16A	14	2.27701	0	1		UpInAD	0.50801	0.00130003
CD2AP	14	4.68606	1	0	YES	UpInAD	0.319809	0.00142647
WDR48	14	3.03681	0	1		UpInAD	0.149805	0.00352073
USP1	14	2.86525	0	1		UpInAD	0.184773	0.015315
STAP1	14	3.01199	0	1		DownInAD	-0.625953	0.0292605
MYO1A	14	2.5816	0	1		DownInAD	-0.540363	0.0535174
KRT4	14	2.29404	0	1		DownInAD	-0.335076	0.146283
RSPH6A	14	3.22199	0	1		UpInAD	0.261886	0.374926
TTC27	14	3.03314	0	1		UpInAD	0.0650643	0.459252
USP46	14	2.16701	0	1		DownInAD	-0.0581336	0.501957
MYO3A	14	2.79519	0	1		UpInAD	0.212995	0.549397
USP26	14	2.13021	0	1		DownInAD	-0.147197	0.560508
INF2	14	2.21083	0	1		UpInAD	0.0779686	0.640673
ESPN	14	3.44717	0	1		DownInAD	-0.091803	0.670804
DMWD	14	4.79397	1	0		DownInAD	-0.0237965	0.732295
USP12	14	2.18925	0	1		DownInAD	-0.0184343	0.800098
USP35	14	3.72498	0	1		DownInAD	-0.00014431	0.998591
SCPEP1	14	3.73944	0	1		UpInAD	0.000133161	0.998902
ST6GAL2	15	2.13864	0	1		DownInAD	-0.597331	0.000126919
SMUG1	15	3.77376	0	1		DownInAD	-0.255575	0.000161054
ST8SIA2	15	2.51708	0	1		DownInAD	-1.19945	0.000319766
XK	15	2.42667	0	1		DownInAD	-0.830933	0.000338635
ELF3	15	2.14513	0	1		DownInAD	-0.572455	0.00870743
AZGP1	15	4.36118	1	0	YES	UpInAD	0.86882	0.011511
XKRX	15	2.75093	0	1		UpInAD	0.576975	0.0177925
BCAM	15	4.70352	1	0		UpInAD	0.352591	0.0309754
REEP4	15	3.09354	0	1		UpInAD	0.283478	0.039754
KRT7	15	2.46599	0	1		DownInAD	-0.536126	0.0473524
PDZD4	15	3.44723	0	1		DownInAD	-0.256343	0.052612
SCGB2A2	15	2.5996	0	1		DownInAD	-0.319471	0.067744
FUT2	15	2.39776	0	1		DownInAD	-0.187829	0.0872553
CEACAM5	15	2.07412	0	1		DownInAD	-0.344951	0.107532
GOLGA5	15	2.03779	0	1	YES	UpInAD	0.105214	0.122795
B4GALT3	15	3.73545	1	0		DownInAD	-0.0883397	0.144164
ELF5	15	2.64229	0	1		UpInAD	0.399881	0.194589
PIP	15	3.51399	0	1	YES	DownInAD	-0.290025	0.413863
XKR3	15	2.72194	0	1		UpInAD	0.189464	0.455676
KEL	15	2.66442	0	1	YES	DownInAD	-0.199956	0.474555
CLU	16	6.56801	1	0	YES	UpInAD	0.863174	1.05e-06	Highly connected (hub) protein in a module enriched with proteins related to extracellular processes, which are on average related to cognition, amyloid plaque and tau tangle counts. This individual protein is associated with cognition (p<.001).	Antagonism predicted to reduce disease progression.
PPOX	16	4.61618	1	0		DownInAD	-0.253401	0.000142412
UROD	16	2.47925	0	1		DownInAD	-0.157822	0.00245946
UROS	16	2.94701	0	1		DownInAD	-0.310055	0.00412291
FGL2	16	4.31471	0	1		UpInAD	0.963973	0.00739758
CPOX	16	2.70117	0	1		UpInAD	0.47305	0.0211275
HMBS	16	2.90523	0	1		DownInAD	-0.164814	0.0582308
LY96	16	4.15031	0	1		UpInAD	0.400244	0.0597349
FECH	16	2.28854	0	1		DownInAD	-0.168565	0.105966
PRSS53	16	14.7111	1	0		UpInAD	0.205091	0.110125
ECM1	16	3.14147	0	1		DownInAD	-0.205557	0.133469
FGL1	16	2.52504	0	1		UpInAD	0.325485	0.165296
GGACT	16	2.31191	0	1		UpInAD	0.164082	0.241815
CNPY4	16	7.09259	1	0	YES	UpInAD	0.0822266	0.368226
LY86	16	2.16249	0	1		UpInAD	0.193949	0.448574
HABP2	16	2.23269	0	1		DownInAD	-0.16971	0.462069
ALAD	16	2.6381	0	1		UpInAD	0.0194682	0.875367
FGA	16	4.52226	0	1		DownInAD	-0.0302122	0.929579
CYBRD1	17	2.54509	0	1		UpInAD	0.730429	0.000749576
HFE2	17	3.13083	0	1		DownInAD	-0.78607	0.00823291
SLC40A1	17	2.67353	0	1		UpInAD	0.487102	0.0119557
TFR2	17	5.52272	1	0	YES	DownInAD	-0.371904	0.0164407
GDF15	17	2.38189	0	1		UpInAD	0.687644	0.0358469
HFE	17	2.69109	0	1		UpInAD	0.355181	0.0393132
SRRD	17	2.29653	0	1		DownInAD	-0.0740975	0.0679329
LEAP2	17	2.73016	0	1		UpInAD	0.223672	0.164909
SLC11A2	17	2.52194	0	1		UpInAD	0.0862165	0.442419
HAMP	17	2.68623	0	1		UpInAD	0.359055	0.470296
TMPRSS6	17	3.09111	0	1		UpInAD	0.19151	0.472454
MS4A4A	18	4.09752	1	0	YES	UpInAD	0.911644	0.00901986	Additional Immune	Unknown
MS4A3	18	3.99938	1	0	YES	DownInAD	-0.80095	0.0152594
MS4A7	18	3.00493	0	1	YES	UpInAD	0.698084	0.0258533
MS4A10	18	3.45541	0	1	YES	DownInAD	-0.2762	0.211801
MS4A6E	18	3.77537	1	0	YES	UpInAD	0.355436	0.30102
PGA4	18	2.04136	0	1		DownInAD	-0.0907555	0.71817
MS4A1	18	3.81507	0	1	YES	DownInAD	-0.0233893	0.951482
MS4A4E	18	3.66634	1	0	YES	UpInAD	0.00607354	0.967819
MS4A8B	18	3.50824	0	1
ZNF487P	18	3.26416	0	1
EPB41L3	19	2.88069	0	1		DownInAD	-0.55928	4.47e-05	EPB41L3 was identified as a potential driver protein based on protein coexpression analysis of the BLSA cohort(s). EPB41L3 has decreased abundance in AD across the examined cohorts.	Agonism predicted to reduce disease progression.
CNTNAP2	19	4.44152	1	0		DownInAD	-0.603779	0.00113295	AD atlas shows associations with primary bile acids that are associated with AD in ADNI. This gene is highly expressed in brain and encodes a member of the neurexin family which functions in the vertebrate nervous system as cell adhesion molecules and receptors. This protein is localized at the juxtaparanodes of myelinated axons, and mediates interactions between neurons and glia during nervous s…	Agonism predicted to reduce disease progression.
FOXP2	19	3.46136	0	1		DownInAD	-0.628356	0.0013552
KCTD3	19	3.24007	0	1		UpInAD	0.285013	0.00476198
ASRGL1	19	2.15598	0	1		UpInAD	0.27919	0.0221077
NFASC	19	2.14474	0	1		UpInAD	0.223462	0.129097
CNTN2	19	2.66432	0	1		UpInAD	0.329885	0.160589
KCNA2	19	2.65768	0	1		DownInAD	-0.128438	0.531814
GJC3	19	2.84328	0	1	YES	DownInAD	-0.122148	0.569578
MINK1	20	5.67688	1	0		UpInAD	0.350926	1.96e-07
ENSA	20	3.25343	0	1		DownInAD	-0.302203	3.95e-05
ARPP21	20	2.67377	0	1		DownInAD	-0.647463	0.0015851
PPP2R2D	20	2.41199	0	1		DownInAD	-0.242002	0.00162639
ARPP19	20	2.95246	0	1		DownInAD	-0.193175	0.00986715
GPR22	20	3.1455	0	1		DownInAD	-0.692717	0.0187543
GPR1	20	2.63228	0	1		DownInAD	-0.730769	0.0275785
GPR21	20	2.63465	0	1		DownInAD	-0.322959	0.185854
TSSC1	21	2.47274	0	1		DownInAD	-0.458832	1.09e-05
RAB34	21	2.67625	0	1		UpInAD	0.484008	0.007169
CCDC132	21	2.45503	0	1		DownInAD	-0.260325	0.00804005
RAB41	21	2.43111	0	1		UpInAD	0.283011	0.0211789
RAB6C	21	2.54198	0	1		DownInAD	-0.222949	0.089989
VPS52	21	4.27453	1	0		DownInAD	-0.0121893	0.859069
ENSG00000255098	21	3.66058	0	1
MXI1	22	2.45697	0	1		UpInAD	0.347199	0.00177494
TNRC18	22	2.34568	0	1		UpInAD	0.221732	0.00699991
KLF11	22	3.54699	0	1		UpInAD	0.136399	0.219383
SIN3B	22	3.55055	0	1		DownInAD	-0.0900255	0.24722
SAP25	22	9.40905	1	0	YES	UpInAD	0.128199	0.618635
SIN3A	22	3.25403	0	1		UpInAD	0.00240462	0.973893
BCKDK	23	8.67716	1	0		DownInAD	-0.15436	0.028411
BCKDHA	23	2.88173	0	1		UpInAD	0.0922356	0.24395
BCKDHB	23	2.30183	0	1		UpInAD	0.147617	0.298313
DLD	23	2.11418	0	1		DownInAD	-0.0748973	0.413948	Highly connected (hub) gene in a module enriched with genes related to mitochondria, which are on average related to cognition, amyloid plaque and tau tangle counts. This individual protein is associated with cognition (p<.001).	Agonism predicted to reduce disease progression.
DBT	23	2.50716	0	1		DownInAD	-0.00538142	0.942387	Highly connected (hub) gene in a module enriched with genes related to mitochondria, which are on average related to cognition, amyloid plaque and tau tangle counts. This individual protein is associated with cognition (p<.001).	Agonism predicted to reduce disease progression.
NDUFS2	23	5.1069	1	0		DownInAD	-0.00533559	0.946487	NDUFS2 was identified as a potential driver protein based on protein coexpression analysis of the BLSA, Banner cohort(s). NDUFS2 has decreased abundance in AD across the examined cohorts.	Agonism predicted to reduce disease progression.
SLC24A1	24	3.74791	0	1		DownInAD	-0.308753	0.00170392
SLC24A5	24	2.23097	0	1		DownInAD	-0.255827	0.00201308
SLC8A1	24	3.70746	0	1		DownInAD	-0.589047	0.00553329
SLC8A2	24	4.29384	0	1		DownInAD	-0.603819	0.00761679	SLC8A2 was identified as a potential driver protein based on protein coexpression analysis of the BLSA cohort(s). SLC8A2 has decreased abundance in AD across the examined cohorts.	Agonism predicted to reduce disease progression.
TPCN2	24	3.28446	0	1		UpInAD	0.184528	0.0279574
SLC24A4	24	4.66549	1	0	YES	UpInAD	0.0973529	0.51185
TM2D3	25	3.06719	0	1		DownInAD	-0.462294	3e-05
PVRIG	25	11.3053	1	0	YES	UpInAD	0.622432	0.0054582
SPCS1	25	4.07715	0	1		DownInAD	-0.169518	0.0139461	Based on a network of genomic and epigenomic elements in the region of this gene, in combination with phenotypes, we've determined it is most likely that the gene causally affects amyloid and tau tangles in the ROSMAP cohort (see www.molecular.network).	Agonism predicted to reduce disease progression.
C17orf80	25	3.13866	0	1		UpInAD	0.0685668	0.183371
DNASE1L1	25	2.08856	0	1		UpInAD	0.0134768	0.901332
C11orf10	25	3.07874	0	1
CYP2J2	26	2.94652	0	1		UpInAD	0.393924	0.0162541
CYP2C8	26	2.54577	0	1		DownInAD	-0.549394	0.0172757
CYP2B6	26	2.77484	0	1		DownInAD	-0.363389	0.134252
CYP2C9	26	2.03519	0	1		DownInAD	-0.192163	0.447635
EPHX2	26	10.1492	1	0	YES	UpInAD	0.0889741	0.532203
ZBTB24	27	4.6691	0	1		DownInAD	-0.331346	9.29e-05
ZNF668	27	6.85596	1	0		DownInAD	-0.263986	0.000880125
NOL12	27	4.60521	0	1		UpInAD	0.146379	0.0763678
ZNF512	27	4.70558	0	1		UpInAD	0.0159415	0.738234
AKAP13	28	2.35427	0	1		UpInAD	0.209711	0.0608347
KRT34	28	4.64713	0	1		DownInAD	-0.328611	0.246562
KRT35	28	4.75675	0	1		DownInAD	-0.148083	0.489347
HMHA1	28	5.71687	1	0	YES	UpInAD	0.0377663	0.759352
GRIN3B	29	6.00995	1	0	YES	DownInAD	-0.433048	7.41e-05
SHISA9	29	2.01671	0	1		DownInAD	-0.481844	0.000475068
OLFM2	29	2.0801	0	1		UpInAD	0.293349	0.0474122
HSD3B7	30	4.67528	1	0		UpInAD	0.553436	0.000920115
AMACR	30	2.95202	0	1		DownInAD	-0.379273	0.00667016
CYP39A1	30	2.24508	0	1		UpInAD	0.303849	0.135376
TRAPPC2P1	31	2.03696	0	1		DownInAD	-0.306255	0.00452907
TRAPPC6A	31	4.77565	1	0		DownInAD	-0.278517	0.0474007
ZFP3	32	11.4977	1	0		UpInAD	0.0224507	0.855167
TUBA3E	32	4.43406	0	1		DownInAD	-0.0129149	0.957271
STAG3	33	6.66056	1	0	YES	DownInAD	-0.251697	0.0253571
ESCO1	33	2.18321	0	1		DownInAD	-0.0507014	0.49431
GRSF1	34	3.36724	0	1		DownInAD	-0.128728	0.00133313
GPX4	34	5.08814	1	0	YES	DownInAD	-0.136601	0.00649244
MPO	35	4.71637	0	1		DownInAD	-0.867262	0.000952706
ZNF296	35	9.08615	1	0		DownInAD	-0.258887	0.0630373
TRIM35	36	9.242	1	0	YES	DownInAD	-0.0956411	0.334214
CLNK	37	2.17886	0	1		DownInAD	-0.404514	0.182567
APLP1	38	2.40459	0	1		DownInAD	-0.103499	0.590736
MCM7	39	6.44545	1	0	YES	UpInAD	0.0789042	0.684836
WDR18	40	10.4091	1	0	YES	DownInAD	-0.24649	0.00418412
LAMTOR4	41	5.44342	1	0	YES	DownInAD	-0.172554	0.00185047
LRCH4	42	5.65669	1	0	YES	UpInAD	0.244302	0.0700071
TIPARP	43	2.00489	0	1		UpInAD	0.599323	0.000134262
DIRAS1	44	2.06502	0	1		DownInAD	-0.46029	0.0226851	Highly connected (hub) gene in a module enriched with genes related to mitochondria, which are on average related to cognition, amyloid plaque and tau tangle counts. This individual protein is associated with cognition (p<.001).	Agonism predicted to reduce disease progression.
C1orf222	45	2.07238	0	1		DownInAD	-0.511574	0.00154189
KBTBD12	46	2.04065	0	1		DownInAD	-0.141673	0.224636
PTPRCAP	47	2.0281	0	1		UpInAD	0.165466	0.318486
CUZD1	48	2.23998	0	1		DownInAD	-0.237207	0.0409433
GPR111	49	3.48918	1	0		DownInAD	-0.712094	0.0334349
DIRAS2	50	2.10098	0	1		DownInAD	-0.5288	0.0376404
ADAMTS4	51	3.75079	1	0		UpInAD	0.180355	0.579895	AD atlas shows overlapping associations of AD (genome-wide significant) and PCs that in ADNI are associated with AD endophenotypes. This gene encodes a member of the ADAMTS (a disintegrin and metalloproteinase with thrombospondin motifs) protein family. Members of this family share several distinct protein modules, including a propeptide region, a metalloproteinase domain, a disintegrin-like doma…	Unknown.
SOBP	52	2.24762	0	1		DownInAD	-0.325656	6.21e-05
OR2A7	53	15.208	1	0		UpInAD	0.236078	0.43342
LRP1B	54	2.09466	0	1		UpInAD	0.344036	0.00540112
			1 - YES	1 - YES
			0 - NO	0 - NO

## Sheet: Table_B_cluster_Annotations
Cluster_ID	Cluster_size	Pathway p-value	Pathway	Preferential_expression	Cortex RNAseq fdr_bh_hypergeom pvals	Cortex RNAseq num_sig_upregulated	Cortex RNAseq num_sig_downregulated	Cortex RNAseq sig_genes
1	75	1.13e-12	Immunoregulatory interactions between a Lymphoid and a non-Lymphoid cell	Microglial cells	0.255923	13	2	MICA, TNS1, LY75, TREM2, FLT1, INPPL1, HCLS1, FCGR2B, CLEC4D, INPP5D, PRSS3, ULBP2, FCER1G, CD68, SELP
2	73	6.76e-17	RNA metabolic process		0.943271	3	5	C8orf34, SLC38A2, POU1F1, SCARA3, ZC3HAV1, MEIS3, HOXA5, HOXA10
3	55	4.84e-33	complement activation	Microglial cells	6.79586e-05	20	2	C4A, C4B, CFB, C5AR1, C1QC, C1QB, C1QA, VSIG4, MASP1, C3, CSF1R, CFI, FCN1, MS4A6A, FPR1, PNRC1, C4BPB, PNOC, C1S, C1R, CD55, CD163
4	55	6.3e-14	protein modification by small protein conjugation		0.943271	1	5	UBE2V2, MEF2C, ACTA2, UBE2NL, UBE2U, TBC1D7
5	53	1.56e-46	Clathrin-mediated endocytosis		0.377869	5	5	SNAP91, LDLR, COLEC12, REPS2, PTPN3, AGFG2, BMP2K, AMPH, AAK1, RIN2
6	52	2.88e-15	SNARE binding		0.967687	1	3	CRTAM, STXBP5L, STX1B, ANXA3
7	49	6.05e-16	regulation of plasma lipoprotein particle levels		0.184934	8	3	PLTP, APOF, APOE, LPA, HS3ST3B1, NR1H4, MSR1, ITIH2, LRP1, MTTP, LRP10
8	48	3.42e-26	EPH-Ephrin signaling		0.816893	5	2	CNTN6, MFNG, DLL4, NOTCH4, EPHB4, EPHA5, EFNA4
9	33	1.36e-13	DNA-binding transcription factor activity		0.0611592	5	5	NPR3, CAMTA1, ZFP36, NPPC, NPPA, NOX4, FOSL2, ZFP36L1, ZFP36L2, JUNB
10	33	5.81e-22	acetylcholine-gated cation-selective channel activity	Mature astrocytes	0.184934	1	7	PTK2B, GPCPD1, PRKCH, CHRNA7, CHRNB2, CHRNA6, CHRNA2, CHRNA9
11	31	2.48e-08	Interleukin-1 signaling		0.080305	8	1	TAP1, BCL3, S100A12, PSMB8, NFKBIZ, NFKBIA, NFKB2, CYBB, NOX1
12	31	1.18e-05	GABAergic synapse	Neurons, mature astrocytes	0.967687	1	0	PLN
13	24	1.06e-15	AP-type membrane coat adaptor complex		0.943271	2	0	KANK1, BLID
14	21	2.49e-07	ubiquitin-like protein-specific protease activity		0.926926	1	1	LRRC16A, STAP1
15	20	0.00017	ZAG-PIP complex		0.0611592	2	5	ST6GAL2, XK, ST8SIA2, KRT7, AZGP1, XKRX, ELF3
16	18	7.87e-12	Porphyrin and chlorophyll metabolism		0.841162	2	0	FGL2, CLU
17	11	3.03e-12	cellular iron ion homeostasis		0.184934	2	1	GDF15, HFE2, CYBRD1
18	10	1	none		0.184934	2	1	MS4A4A, MS4A7, MS4A3

## Sheet: Table_C_genes_hierachical_map
Cluster	gProfiler_name	HiDeF_persistence	Num_seed_genes	Num_CD_genes	frac_DE_down	frac_DE_up	frac_ns	CD_genes
C769	AD systems map	63	134	769	0.237971	0.228869	0.53316	FCER1A INPPL1 CKMT2 CHRNB2 GATS GPR77 RAB5A EPS15 HFE2 AGER FECH EPHX2 ZBTB24 UROS HOXB3 AP5M1 HFE VAMP7 RNF40 ZNF16 NCSTN EVI5 MS4A10 INPP5D COLEC10 NOX4 SNAP47 SULT1C2 HABP2 GAB4 KLC3 UBE2J1 C3 ZYX PTPN21 MTX3 LRRC16A EPHA8 EXOC4 CYBB LASP1 TIGIT SIN3A CYBRD1 MBNL3 AP4M1 RIN3 HGFAC APOE PVRL1 CD55 VLDLR EPS15L1 PLTP POU1F1 GGACT ZFP36 SFPQ RAET1E ARPP19 PNRC1 CEACAM5 CYP2C9 DNASE1L1 FGFBP1 C1QC…
C770	ephrin receptor signaling pathway	52	62	336	0.172619	0.261905	0.565476	FCER1A INPPL1 CKMT2 GATS GPR77 AGER RNF40 NCSTN EVI5 MS4A10 INPP5D COLEC10 HABP2 GAB4 KLC3 UBE2J1 C3 ZYX PTPN21 LRRC16A EPHA8 CYBB LASP1 TIGIT MBNL3 HGFAC PVRL1 CD55 GGACT RAET1E PNRC1 MARK4 FGFBP1 C1QC FSCN1 PILRA KIR2DL4 KLRC2 TPM1 CD226 CD19 DPP9 C4B ENSG00000251246 EFNA4 ANKS1B MS4A6A PCDHGB6 ULBP3 CD96 NEURL JAG2 FCN3 ADAM10 ULBP2 CLU TREML1 RTFDC1 MICB ESPN DOK1 ZNF487P DPH5 CCRL1 ERLIN1 S1…
C771	endocytosis	32	23	180	0.216667	0.277778	0.505556	AGFG2 USP46 SYT8 STXBP3 RAB5A CCDC91 EPS15 RIN2 HFE2 TSNARE1 BIN1 HAMP TNFAIP2 GGA1 BMP2K SNX18 BLOC1S3 VAMP4 RABEP1 AP5M1 USP12 HFE VAMP7 LRP12 SNAP47 SULT1C2 REPS1 FCHO1 DAB2 STXBP2 SH3GL3 TXLNB GDF15 EXOC4 ITIH2 APOC2 VAMP5 CYBRD1 ERMP1 AP4M1 VAMP3 RAB8B APOE HS3ST4 RIN3 SORL1 SRRD DSCAML1 SLC2A8 VLDLR EPS15L1 PLTP ZACN USP35 STXBP5 ATXN7L2 BIN3 HIP1R IFNA10 OTOF APOA5 GAL3ST4 USP26 LEAP2 RSPH…
C772	mRNA metabolic process	83	18	73	0.30137	0.150685	0.547945	KAT8 SLC38A2 IGSF1 HOXB5 COPS6 HOXB1 PPM1L HOXB8 LHX4 ZFHX4 SYMPK CDK9 CDC73 TAF6 CSTF1 ERCC2 POU1F1 BTBD2 DNAJC2 SFPQ AGPAT1 POLR2E HEXIM2 HOXB3 CPSF2 FEM1B MEIS1 SOX3 ZC3HAV1 MSL1 C8orf34 C1QBP HOXA4 HOXA10 MAB21L1 NUP88 TOMM40 HOXA5 TSC22D2 INTS9 ESX1 KANSL3 DNAJC19 GTF2H2C C11orf73 MEIS2 SART3 PBX2 GEMIN7 KANSL2 OSBP TLE1 HESX1 CPSF3 PROP1 TSC22D4 LARP7 SLC38A1 HEXIM1 MEPCE HOXA7 LACTB MTX3 M…
C804	C804	203	1	9	0.333333	0.222222	0.444444	ASRGL1 FOXP2 CNTN2 KCNA2 NFASC EPB41L3 CNTNAP2 GJC3 KCTD3
C808	C808	203	1	6	0	0.333333	0.666667	SIN3A SAP25 KLF11 MXI1 TNRC18 SIN3B
C777	excitatory postsynaptic potential	137	4	36	0.472222	0.0555556	0.472222	CHKB-CPT1B PHOSPHO1 CHRNB2 CHRNA9 CHRND CHRNA2 GPR1 CHRNE CHRNA10 ENSA GPR21 CHRNB1 ETNK2 CHKA ARPP19 CHRNA1 PCYT2 CHRNA3 PPP2R2D CHRNA7 CHRNB4 GPR22 CHRNA6 PCYT1A CHRNA4 ASPG PCYT1B CHRNG ARPP21 AGXT2L1 CHRNB3 MINK1 ACHE CHAT CHRNA5 GPCPD1
C778	C778	103	4	33	0.272727	0.272727	0.454545	ZSCAN30 ZSCAN22 RASL10B ZNF232 JUND ZNF7 PGBD1 BATF2 CAMTA1 FAM192A ZSCAN29 ZFP36 ZFP36L2 CAMTA2 FOSL2 ZSCAN20 ZFP36L1 NPR3 ZKSCAN1 NPPA ZNF16 BATF NPPC CORIN NOX4 ZSCAN21 JUNB ZNF434 ZNF225 ZSCAN23 C1orf63 ZNF397 RAB40A
C809	calcium ion transmembrane transport	203	1	6	0.666667	0.166667	0.166667	SLC8A2 SLC8A1 SLC24A5 SLC24A4 SLC24A1 TPCN2
C810	C810	203	1	6	0.333333	0.166667	0.5	PVRIG SPCS1 C11orf10 TM2D3 DNASE1L1 C17orf80
C811	organic acid catabolic process	203	2	6	0.166667	0	0.833333	NDUFS2 DLD BCKDHA BCKDK DBT BCKDHB
C816	arachidonic acid metabolic process	203	1	5	0.2	0.2	0.6	EPHX2 CYP2C9 CYP2C8 CYP2J2 CYP2B6
C785	C785	203	3	20	0.3	0.2	0.5	KRT7 BCAM SCGB2A2 KEL GOLGA5 ST6GAL2 ELF3 ELF5 ST8SIA2 XK XKRX CEACAM5 SMUG1 PDZD4 FUT2 REEP4 XKR3 B4GALT3 PIP AZGP1
C818	C818	203	1	4	0	0	1	HMHA1 KRT34 KRT35 AKAP13
C819	C819	203	1	4	0.5	0	0.5	ZNF512 NOL12 ZBTB24 ZNF668
C789	porphyrin-containing compound metabolic process	25	4	18	0.166667	0.166667	0.666667	ALAD FGL1 LY86 FECH GGACT ECM1 UROS CPOX FGL2 PRSS53 PPOX HMBS CNPY4 LY96 CLU FGA HABP2 UROD
C794	C794	32	2	16	0.5625	0.0625	0.375	ENSA PPP2R2D GPR21 CDKN1C SLC22A18 ARPP21 GPR1 ARPP19 PHLDA2 KCNQ1 MINK1 GPR22 RNF167 ASCL2 PHLDA1 SLC22A18AS
C795	tetrapyrrole metabolic process	63	2	15	0.2	0.0666667	0.733333	GIF HGFAC AMN APLP2 MASK-BP3 SPINT1 ANKRD17 ST14 CTRB1 PRSS8 APBB3 CTRB2 TCN1 MMP10 PRSS3
C773	complement activation	39	9	54	0.0740741	0.388889	0.537037	PPYR1 TATDN1 C1R CD55 GPR77 EMR2 CD300C C5AR1 MBL2 ENSG00000244255 CFHR2 SAA1 C5 ATRN CR1 FCN2 GZMM PNRC1 C10orf25 PNOC C4BPA MASP2 C1QC IRF2BP1 COL6A6 GSPT1 C4A FCN3 GPR17 CFHR4 C1QB CD46 FPR1 CD163 COLEC10 TRMT1 C1S VSIG4 C4BPB TAS2R60 CFB CR1L C3 RTFDC1 CD97 C4B LARS MASP1 C1QA COLEC11 FCN1 CFI GNGT2 C2
C780	microtubule cytoskeleton organization	44	5	29	0.241379	0.172414	0.586207	TIGIT CCRL1 CRISP2 PVRL4 ZNF223 USP49 CLASP1 PVRL1 CLASRP LRRC49 CRTAM PHLDB2 HAUS4 PCDHGB6 PVR TTL MARK4 CD96 MLLT4 CLASP2 DPP7 CLIP2 EVI5 CD226 PVRL2 DPP9 PVRL3 CLIP1 HAUS2
C781	NIK/NF-kappaB signaling	35	6	26	0.115385	0.461538	0.423077	S100B S100A6 PSMB8 SFMBT1 AGER TAPBP CYLD BCL3 ENSG00000250264 NFKBIZ NFKBIA TAP1 TAP2 NOX1 NFKB1 RELB USP14 PSMB9 REL S100A12 NOX3 CYBB NFKB2 QTRTD1 QTRT1 CTRL
C812	ubiquitin-dependent ERAD pathway	48	1	6	0	0	1	RNF5 ERLIN1 JKAMP DUSP10 RNF185 TMEM173
C783	protein modification by small protein conjugation	61	3	22	0.409091	0.181818	0.409091	UBE2B CDC16 ASB9 MOCS3 UBC-16 UBE2V2 UBE2E1 LARGE STUB1 UBE2W UBE2L6 TRIM4 TTLL12 RNF40 RNF20 UBE2U RNF111 UBE2V1 CBLB UBE2J1 ZFAND4 UBE2NL
C784	Notch signaling pathway	52	2	22	0.181818	0.181818	0.636364	DNER CNTN6 POFUT1 PSENEN DTX2 DLL4 DTX4 NOTCH4 POGLUT1 ENSG00000188223 NEURL APH1A JAG2 APH1B NEURL1B NCSTN DTX3 ITGB3BP ZNF274 MFNG DTX1 PSEN2
C814	C814	25	1	6	0.666667	0	0.333333	USP6 USP14 TBC1D7 TBC1D20 QTRTD1 QTRT1
C786	ephrin receptor signaling pathway	45	3	20	0.4	0.15	0.45	EFNA4 ANKS1B EPHB4 EPHA5 VAV3 EPHB6 EPHB3 EPHA6 ADAM10 EFNA2 EPHB1 EPHB2 EPHA10 EPHA7 EPHA1 CX3CL1 EFNA5 EFNA3 EPHA8 ENSG00000251246
C787	C787	88	3	19	0.263158	0.263158	0.473684	ATP2A2 MBNL3 PLN GPHN GATS SLC6A13 DMPK GABRA5 CNBP ELP6 SLC6A1 MBNL2 DIRC3 ABCA7 GMEB1 SLC6A11 ABCB8 CELF1 HSPB2
C815	C815	25	2	6	0.333333	0.5	0.166667	PTPN21 SLC35E4 KIF1C ANKFY1 KTN1 KLC3
C817	C817	61	1	5	0	0.2	0.8	GIGYF2 GRB10 SSFA2 GIGYF1 COBL
C796	natural killer cell mediated cytotoxicity	26	3	15	0.0666667	0.133333	0.8	SEMA6D ENSG00000260861 TREM2 TREM1 MICB TREML1 KLRC2 TREML2 MICA ULBP2 RAET1E ULBP3 HCST ULBP1 KLRK1
C800	cellular iron ion homeostasis	86	1	11	0.181818	0.363636	0.454545	CYBRD1 TMPRSS6 TFR2 HAMP GDF15 SRRD SLC11A2 SLC40A1 LEAP2 HFE HFE2
C803	protein deubiquitination	35	1	10	0	0.4	0.6	USP35 SCRIB USP46 USP12 USP26 USP38 WDR48 USP1 DMWD RSPH6A
C774	plasma lipoprotein particle organization	57	7	41	0.243902	0.268293	0.487805	MTTP HS3ST5 CETP LRP1 HS3ST4 APOE HS3ST3A1 APOC3 DSCAML1 MSR1 VLDLR PLTP APOF HS3ST1 APOC4 LRP8 APOA1 NR1H4 PEPD LPA CHST1 APOA5 LRP12 GAL3ST4 GPC2 APOBR APOA2 GAL3ST2 SULT1C2 HS3ST3B1 CHST5 HS3ST2 STK16 APOA4 LRP10 CALR ITIH2 USF1 APOC2 APOC1 MDK
C775	exocytosis	28	5	41	0.243902	0.146341	0.609756	EXOC3L2 ANXA11 STXBP4 S100A6 STXBP3 ANXA3 STXBP1 ZACN ENSG00000255098 STXBP5 VPS52 TSNARE1 TNFAIP2 EXOC7 IFNA10 STX1B RAB6C EXOC3L1 SYBU CCDC132 EXOC2 EXOC3 EXOC1 TSSC1 BTNL2 EXOC5 EXOC3L4 SNAP47 EXOC8 STXBP2 TXLNB EXOC6B RAB41 EXOC4 ENSG00000263620 STX4 STXBP5L EXOC6 LGI3 RAB34 VAMP5
C776	endocytosis	33	3	39	0.205128	0.410256	0.384615	PICALM VAMP3 SYT8 SLC2A8 STON2 RAB5C RAB5A AAK1 EPS15 RIN2 TF BIN1 SGIP1 GAPVD1 SH3BP4 BMP2K SNX18 BLOC1S3 HIP1 VAMP4 ITSN2 HIP1R VAMP7 EPN2 RAB5B FCHO2 LDLR LDLRAP1 VAMP8 REPS1 FCHO1 DAB2 SNAP91 SH3GL3 FNBP1 SYT11 AMPH TFRC REPS2
C782	intracellular protein transport	107	2	24	0.291667	0.208333	0.5	GGA3 ERMP1 AP4M1 SORL1 KANK1 CCDC91 OMA1 SORCS2 ATXN7L2 AP3M2 GGA1 AP3S2 AP3B2 AP5M1 SYNRG BLID VPS26B AP3D1 AP5S1 ENTHD2 AP4S1 AP5Z1 AFTPH SLC2A10
C802	diencephalon development	66	2	10	0.3	0.1	0.6	IGSF1 TSC22D2 POU1F1 HESX1 PROP1 TSC22D4 LHX4 ESX1 SOX3 TLE1
C788	pattern specification process	46	2	18	0.277778	0.0555556	0.666667	SLC38A2 MAB21L1 MEIS1 HOXA5 HOXB5 HOXB1 SLC38A1 MEIS3 HOXA7 MAB21L2 HOXB8 AGPAT1 HOXB3 MEIS2 PBX2 HOXA4 HOXA10 HOXB7
C807	C807	33	2	7	0.285714	0.285714	0.428571	TOMM40 SFPQ MTX3 ENSG00000103426 DNAJC19 SLTM ZC3HAV1
C797	C797	57	2	13	0	0.230769	0.769231	ATRN RTFDC1 LARS CD97 TATDN1 COL6A6 CD55 C10orf25 GSPT1 EMR2 TRMT1 IRF2BP1 CD300C
C801	carbohydrate derivative biosynthetic process	27	1	11	0.181818	0.0909091	0.727273	CHST1 HS3ST5 HS3ST1 GAL3ST4 HS3ST4 CHST5 HS3ST3A1 HS3ST2 GAL3ST2 HS3ST3B1 SULT1C2
C779	exocytosis	55	4	32	0.21875	0.15625	0.625	EXOC3L2 ANXA11 STXBP4 S100A6 STXBP3 ANXA3 STXBP1 ZACN ENSG00000255098 VPS52 TNFAIP2 EXOC7 IFNA10 RAB6C EXOC3L1 CCDC132 EXOC2 EXOC3 EXOC1 TSSC1 BTNL2 EXOC5 EXOC3L4 EXOC8 STXBP2 TXLNB EXOC6B RAB41 EXOC4 STX4 EXOC6 RAB34
C799	glycerophospholipid metabolic process	59	1	12	0.25	0.0833333	0.666667	PCYT1B PCYT2 CHKB-CPT1B PHOSPHO1 ETNK2 CHKA AGXT2L1 PCYT1A ACHE CHAT GPCPD1 CHRNA10
C791	excitatory postsynaptic potential	59	2	16	0.5	0	0.5	CHRNA3 CHRNA5 CHRNB1 CHRNA7 CHRNB2 CHRNB4 CHRND CHRNA2 CHRNA9 CHRNE CHRNA1 CHRNB3 CHRNA6 CHRNA4 ASPG CHRNG
C792	C792	45	2	16	0.1875	0.3125	0.5	ZSCAN29 ZSCAN22 ZSCAN30 ZNF16 ZNF434 ZNF232 ZFP36L1 ZFP36L2 ZNF7 PGBD1 ZSCAN23 NOX4 ZSCAN21 ZSCAN20 ZNF397 ZKSCAN1
C805	C805	67	1	7	0.285714	0.285714	0.428571	RAB6C VPS52 CCDC132 RAB41 TSSC1 RAB34 ENSG00000255098
C790	exocytosis	26	1	17	0.235294	0.0588235	0.705882	EXOC8 EXOC3L2 EXOC3L1 STXBP2 TNFAIP2 EXOC3L4 EXOC6B EXOC7 EXOC2 EXOC3 EXOC4 EXOC1 STXBP3 EXOC5 EXOC6 STXBP1 ZACN
C793	C793	32	2	16	0.1875	0.1875	0.625	DPP9 CRISP2 TIGIT CCRL1 DPP7 CD226 PVRL3 PVRL4 PVRL1 PCDHGB6 PVR LRRC49 CRTAM CD96 MLLT4 PVRL2
C798	microtubule cytoskeleton organization	26	3	13	0.307692	0.153846	0.538462	HAUS4 ZNF223 CLASP1 USP49 CLIP2 CLASRP EVI5 TTL MARK4 CLIP1 CLASP2 HAUS2 PHLDB2
C813	C813	36	1	6	0	0.5	0.5	OMA1 SORCS2 ERMP1 SORL1 VPS26B BLID
C806	porphyrin-containing compound metabolic process	108	1	7	0.428571	0.142857	0.428571	ALAD FECH UROS CPOX PPOX HMBS UROD

## Sheet: Table_D_AD_genes_not_in_STRING
PRRT1
PPT2-EGFL8
EGFL8
GPSM3
C6orf10
HLA-DRA
HLA-DRB5
HLA-DRB1
HLA-DQA1
HLA-DQB1
HLA-DQA2
HLA-DQB2
HLA-DOB
MBLAC1
C7orf43
ZCWPW1
PPP1R35
C7orf61
NYAP1
FBXO24
MOSPD3
SLC12A9
FAM131B
ARHGEF35
CCDC25
FAM63B
C16orf93
ZNF646
KAT8
PRSS36
C17orf107
INCA1
ZNF232
SCIMP
ZNF652
ALPK2
IGSF23
CEACAM19
CEACAM16
CLPTM1
PPP1R37
NKPD1
EML2
C19orf83
FBXO46
AC074212.3
SIGLECL1
VSIG10L
CASS4
FAM209B
